# Supplementary material for: Crystal structure of clofarabine (form I), C10H11ClFN5O3, from synchrotron power diffraction data and density functional theory calculations
Source: Acta Crystallogr E Crystallogr Commun. 2026 Jun 26;82(Pt 7):883–7. doi: 10.1107/S2056989026006584 (PMC13330808; doi:10.1107/S2056989026006584)
Supplement: Supplementary file 1 [file e-82-00883-sup1.cif]

##############################################################################
#                                                                            #
# This CIF contains the data in a paper accepted for publication in          #
# Acta Crystallographica Section E. It conforms to the requirements of       #
# Notes for Authors for Acta Crystallographica Section E, and has been       #
# peer reviewed under the auspices of the IUCr Commission on Journals.       #
#                                                                            #
# Full details of the Crystallographic Information File format               #
# are given in the paper "The Crystallographic Information File (CIF):       #
# a New Standard Archive File for Crystallography" by S. R. Hall, F. H.      #
# Allen and I. D. Brown [Acta Cryst. (1991), A47, 655-685].                  #
#                                                                            #
# The current version of the core CIF dictionary is obtainable from          #
# ftp://ftp.iucr.org/pub/cif_core.dic.                                       #
#                                                                            #
# Software is freely available for graphical display of the structure(s)     #
# in this CIF. For information consult the CIF software page                 #
# http://www.iucr.org/resources/cif/software.                                #
#                                                                            #
# This file may be used for bona fide research purposes within the           #
# scientific community so long as proper attribution is given to the journal # 
# article from which it was obtained.                                        #
#                                                                            #
##############################################################################
data_clofarabine
_audit_creation_method     "created in GSAS-II"
_journal_date_recd_electronic     2026-04-30
_journal_date_accepted     2026-06-22
_journal_name_full     'Acta Crystallographica, Section E'
_journal_year     2026
_journal_volume     82
_journal_issue      1
_journal_page_first     0
_journal_page_last     0
_journal_paper_category     GO
_journal_paper_doi     10.1107/S2056989026006584
_journal_coeditor_code     HB8221
_publ_contact_author_name     'James A. Kaduk'
_publ_contact_author_address
;
North Central College
Department of Physics
131 S. Loomis St.
Naperville IL 60540 USA
;
_publ_contact_author_email     kaduk@polycrystallography.com
_publ_contact_author_fax     ?
_publ_contact_author_phone     1-630-605-0274
_publ_section_title
;
Crystal structure of clofarabine (form I), C~10~H~11~ClFN~5~O~3~, from
synchrotron power diffraction data and density functional theory calculations
;
loop_
    _publ_author_name
    _publ_author_footnote
    _publ_author_address
    'Salazar, Jacob K.' .
;
North Central College
Department of Chemistry
131 S. Loomis St.
Naperville IL 60540, USA
;
    'Kaduk, James A.' .
;
North Central College
Department of Physics
131 S. Loomis St.
Naperville IL 60540, USA
Department of Chemistry
Illinois Institute of Technology
3101 S. Dearborn St.
Chicago IL 60616, USA
;
    'Dosen, Anja' .
;
ICDD
12 Campus Blvd.
Newtown Square, PA 19073-3273, USA
;
    'Blanton, Thomas N.' .
;
ICDD
12 Campus Blvd.
Newtown Square, PA 19073-327,3 USA
;
_publ_section_synopsis
;
The crystal structure of clofarabine (form I) has been solved and refined using
synchrotron X-ray powder diffraction data, and optimized using density
functional theory techniques.
;
_pd_block_id     2026-04-29T09:10|clofarabine|noname|APS11BM
_chemical_name_systematic
;
2-Chloro-9-(2-deoxy-2-fluoro-\b-D-arabinofuranosyl)-9<i>H</i>-purin-6-amine
;
_chemical_name_common
;
Clofarabine (form I)
;
_chemical_formula_moiety     'C10 H11 Cl F N5 O3'
_chemical_formula_sum     "C10 H11 Cl F N5 O3"
_chemical_formula_iupac     "C10 H11 Cl F N5 O3"
_chemical_formula_weight     303.68
_symmetry_cell_setting     orthorhombic
_space_group_name_H-M_alt     "P 21 21 21"
_space_group_name_Hall     "P 2ac 2ab"
loop_
    _space_group_symop_id
    _space_group_symop_operation_xyz
    1 x,y,z
    2 1/2+x,1/2-y,-z
    3 -x,1/2+y,1/2-z
    4 1/2-x,-y,1/2+z
_cell_length_a     5.067481(12)
_cell_length_b     10.79402(2)
_cell_length_c     22.34124(5)
_cell_angle_alpha     90
_cell_angle_beta     90
_cell_angle_gamma     90
_cell_volume     1222.032(6)
_cell_formula_units_Z     4
_cell_measurement_temperature     295
_exptl_crystal_density_diffrn     1.6506
_exptl_absorpt_coefficient_mu     0.04
_diffrn_ambient_temperature     295
_diffrn_radiation_type     synchrotron
_diffrn_radiation_wavelength     0.46873
_diffrn_measurement_device_type     '11-BM, APS'
_diffrn_radiation_probe     x-ray
loop_
    _refln_index_h
    _refln_index_k
    _refln_index_l
    _refln_F_squared_meas
    _refln_F_squared_calc
    _refln_phase_calc
    _refln_d_spacing
    _gsas_i100_meas
    0 0 2 1464.5060 1208.4526 -180.0 11.17062 14.62
    0 1 1 88.9868 83.9206 90.0 9.71911 1.55
    0 1 2 2163.7880 2196.7599 90.0 7.76225 22.90
    0 1 3 1641.1047 1617.4431 90.0 6.12975 10.48
    0 0 4 177.8717 179.6470 0.0 5.58531 0.44
    0 2 0 6294.2736 6034.4586 0.0 5.39701 17.45
    0 2 1 2782.8933 2771.3598 180.0 5.24611 14.45
    0 1 4 6546.2907 6743.3923 90.0 4.96056 26.85
    1 0 1 5432.6945 5361.4693 -90.0 4.94195 33.87
    0 2 2 249.8920 301.9977 180.0 4.85955 1.09
    1 0 2 2917.1721 3001.3842 180.0 4.61483 15.11
    1 1 0 5495.7622 5481.6036 -90.0 4.58712 28.63
    1 1 1 97.7857 114.5160 169.0 4.49339 0.96
    0 2 3 371.7139 331.3624 -0.0 4.37007 1.28
    1 1 2 1735.2088 1685.9869 86.9 4.24329 14.69
    1 0 3 1.1753 1.6831 90.0 4.18953 0.00
    0 1 5 10.2204 6.5284 90.0 4.12850 0.03
    1 1 3 2504.1318 2416.8778 -101.5 3.90565 17.09
    0 2 4 2368.7737 2466.3225 180.0 3.88112 6.28
    1 0 4 732.3426 771.5196 180.0 3.75300 2.22
    0 0 6 3423.6920 3241.8049 -0.0 3.72354 3.81
    1 2 0 859.4550 848.0348 90.0 3.69426 2.67
    1 2 1 16666.0528 16922.9338 -129.8 3.64476 100.00
    0 3 1 0.0002 0.0001 90.0 3.55223 0.00
    1 1 4 1812.6603 1777.8590 129.6 3.54484 9.69
    0 1 6 3856.8020 3938.5072 90.0 3.51999 7.83
    1 2 2 9476.7311 9656.9086 66.8 3.50743 51.54
    0 2 5 4735.0753 4745.3060 -180.0 3.44176 9.70
    0 3 2 1612.8189 1561.3870 90.0 3.42474 3.55
    1 0 5 1455.3798 1380.9640 90.0 3.35147 3.34
    1 2 3 838.3927 741.7232 -86.3 3.30943 3.94
    0 3 3 34.2587 9.6803 90.0 3.23970 0.07
    1 1 5 891.9191 819.9342 54.1 3.20073 3.71
    1 2 4 3011.7315 3041.4291 152.8 3.08124 11.86
    0 2 6 1251.9263 1273.1698 0.0 3.06488 2.01
    0 1 7 17.5290 14.3035 -90.0 3.06062 0.03
    0 3 4 1846.1387 1557.7093 -90.0 3.02473 3.07
    1 0 6 2097.0199 1990.2851 -0.0 3.00059 3.70
    1 3 0 7042.1980 7211.1209 90.0 2.93373 12.98
    1 3 1 9645.3547 9657.1498 -124.5 2.90876 34.81
    1 1 6 6610.0542 6634.4741 -151.4 2.89097 21.60
    1 2 5 382.8807 420.0925 -83.3 2.84716 1.25
    1 3 2 204.8380 218.7212 -18.7 2.83750 0.70
    0 3 5 2608.3975 2324.4597 -90.0 2.80239 3.67
    0 0 8 6249.7307 5571.3651 -0.0 2.79266 3.92
    0 2 7 112.1204 111.4549 0.0 2.74719 0.14
    1 3 3 2674.1878 2766.8258 -148.6 2.72956 8.25
    0 1 8 1035.8739 1114.0874 90.0 2.70363 1.23
    1 0 7 505.0196 529.8548 90.0 2.70061 0.70
    0 4 0 1537.5699 1552.0513 180.0 2.69850 1.07
    0 4 1 367.7767 373.3260 -0.0 2.67903 0.50
    0 4 2 1789.0155 2020.0842 180.0 2.62305 2.33
    1 2 6 94.9262 106.5703 59.8 2.62253 0.25
    1 1 7 1482.8113 1553.1323 -86.9 2.61985 3.86
    1 3 4 817.6077 860.5075 154.3 2.59724 2.24
    0 3 6 1662.3057 1852.4760 -90.0 2.58742 1.97
    0 4 3 396.3274 525.1759 0.0 2.53708 0.48
    2 0 0 58.9305 107.4536 180.0 2.53374 0.05
    2 0 1 191.9252 254.5131 90.0 2.51760 0.32
    0 2 8 2107.4447 2118.8118 180.0 2.48028 2.17
    2 0 2 358.5995 328.2950 0.0 2.47097 0.56
    2 1 0 1253.1490 1280.3977 -0.0 2.46669 1.96
    1 3 5 1104.5654 1117.1414 -165.2 2.45237 2.64
    2 1 1 2713.8438 2726.4855 63.2 2.45179 8.34
    1 0 8 1120.9838 1049.9225 -180.0 2.44584 1.24
    0 4 4 878.6559 890.7553 -0.0 2.42978 0.96
    0 1 9 541.8263 450.3539 -90.0 2.41921 0.52
    1 2 7 381.3378 389.7306 -135.3 2.41512 0.84
    2 1 2 21.8772 30.7788 -152.9 2.40867 0.06
    2 0 3 0.6272 1.2511 -90.0 2.39871 0.00
    0 3 7 25.1303 28.8692 90.0 2.38762 0.03
    1 1 8 719.9060 689.0223 -178.8 2.38537 1.51
    1 4 0 5221.9078 5252.4486 -90.0 2.38184 6.12
    1 4 1 243.8049 222.0679 -103.4 2.36842 0.56
    2 1 3 932.5531 932.1277 115.5 2.34158 2.53
    1 4 2 995.1471 967.5325 21.5 2.32948 2.21
    0 4 5 2972.0012 3086.2472 -0.0 2.30993 2.91
    2 0 4 1966.0935 1971.3707 -0.0 2.30742 2.55
    1 3 6 871.2575 807.2709 101.1 2.30441 1.80
    2 2 0 427.3360 410.3295 -0.0 2.29356 0.56
    2 2 1 817.2185 842.7074 -138.7 2.28157 2.10
    1 4 3 570.6076 545.3270 -39.3 2.26863 1.19
    2 1 4 41.4240 44.7226 170.1 2.25644 0.10
    0 2 9 763.2388 781.2231 180.0 2.25524 0.65
    2 2 2 803.1022 746.5430 -157.5 2.24669 1.98
    0 0 10 1244.5025 1241.1354 -180.0 2.23412 0.50
    1 0 9 809.1406 816.6146 90.0 2.22926 0.73
    1 2 8 1078.5750 1013.0626 173.9 2.22775 1.99
    0 3 8 470.0990 443.6179 -90.0 2.20611 0.40
    2 0 5 47.3660 51.1105 90.0 2.20404 0.05
    2 2 3 1120.5446 1056.4622 -70.0 2.19196 2.59
    1 4 4 2012.7088 1956.3095 -139.4 2.19094 3.86
    0 1 10 2690.8614 2700.4632 90.0 2.18775 2.10
    0 4 6 916.6075 918.6324 180.0 2.18503 0.79
    1 1 9 112.8843 121.9482 -62.2 2.18318 0.20
    1 3 7 1313.9009 1218.3920 107.3 2.15988 2.33
    2 1 5 997.2212 913.9056 87.6 2.15948 2.18
    0 5 1 826.8927 784.5058 -90.0 2.14879 0.73
    2 2 4 946.9974 959.0415 138.3 2.12164 2.01
    0 5 2 633.6144 669.8959 -90.0 2.11958 0.54
    1 4 5 315.3815 324.9999 44.5 2.10186 0.55
    2 0 6 58.8374 81.8523 180.0 2.09476 0.06
    0 5 3 0.2769 0.3563 -90.0 2.07344 0.00
    2 3 0 76.1239 92.4528 0.0 2.07162 0.08
    0 2 10 557.5826 624.7182 0.0 2.06425 0.39
    2 3 1 539.7683 592.7073 -157.9 2.06277 1.09
    0 4 7 291.0758 301.6781 -180.0 2.06066 0.22
    1 2 9 2957.4820 3035.3859 -115.7 2.06041 4.58
    2 1 6 1515.6188 1536.5596 151.4 2.05640 2.92
    1 0 10 25.2789 21.5197 -0.0 2.04427 0.02
    0 3 9 529.2012 441.5210 90.0 2.04325 0.38
    2 2 5 1009.3474 900.2892 108.7 2.04045 1.93
    2 3 2 1860.0937 1812.7483 -43.3 2.03689 3.63
    1 3 8 525.5064 560.6933 121.9 2.02274 0.80
    0 5 4 25.1514 28.3865 90.0 2.01363 0.02
    1 1 10 789.0996 837.1049 175.6 2.00856 1.14
    1 4 6 332.5007 297.3022 -61.1 2.00646 0.52
    0 1 11 383.2653 336.9451 -90.0 1.99600 0.25
    2 3 3 347.8934 294.5255 -137.9 1.99584 0.64
    1 5 0 98.6778 75.2429 -90.0 1.98609 0.08
    2 0 7 93.0847 59.3941 -90.0 1.98443 0.08
    1 5 1 6.7336 3.6183 -1.1 1.97829 0.01
    1 5 2 145.6066 144.7165 72.2 1.95542 0.22
    2 2 6 179.8564 172.8899 25.0 1.95283 0.31
    2 1 7 236.5774 227.1608 78.6 1.95172 0.40
    0 5 5 317.5125 279.6045 -90.0 1.94382 0.22
    2 3 4 246.9895 223.9837 -179.5 1.94232 0.43
    0 4 8 408.8027 371.7169 180.0 1.94056 0.27
    1 5 3 429.2085 452.7815 -31.5 1.91902 0.63
    1 2 10 76.8650 60.6048 36.2 1.91172 0.10
    1 4 7 3338.9316 3170.5139 -81.9 1.90887 4.65
    0 2 11 335.9518 266.0859 180.0 1.90088 0.20
    0 3 10 1137.0213 1069.2649 -90.0 1.89799 0.70
    1 3 9 436.3158 430.9153 -76.0 1.89501 0.58
    1 0 11 60.8419 54.5469 -90.0 1.88524 0.04
    2 3 5 1486.7384 1255.7264 34.0 1.87945 2.36
    2 0 8 179.9005 128.6818 -0.0 1.87650 0.14
    1 5 4 112.0436 117.1941 26.8 1.87130 0.16
    0 5 6 811.2588 853.5515 90.0 1.86762 0.52
    2 2 7 4113.4398 4301.7822 -126.9 1.86252 6.25
    0 0 12 2709.9899 2897.6216 180.0 1.86177 0.76
    1 1 11 122.9098 109.9997 -151.0 1.85713 0.15
    2 1 8 1586.6791 1473.5609 40.6 1.84877 2.34
    2 4 0 1383.6477 1305.4706 0.0 1.84713 1.08
    2 4 1 320.1041 321.5565 -167.7 1.84085 0.49
    0 1 12 910.9600 913.0500 90.0 1.83468 0.50
    0 4 9 1119.8816 1103.1286 -0.0 1.82693 0.66
    2 4 2 317.6138 276.4454 158.7 1.82238 0.48
    1 5 5 461.9426 426.6035 -34.6 1.81488 0.60
    1 4 8 615.9304 601.8210 -142.0 1.81223 0.76
    2 3 6 952.2977 864.8557 -100.1 1.81030 1.37
    0 6 0 496.2487 510.6671 -0.0 1.79900 0.15
    0 6 1 2131.1293 2221.4786 180.0 1.79320 1.31
    2 4 3 2932.8337 3047.9525 -52.5 1.79280 4.24
    0 5 7 0.2070 0.1823 -90.0 1.78816 0.00
    1 2 11 816.6275 790.7903 -72.6 1.77978 0.92
    1 3 10 342.4871 349.2261 -62.8 1.77741 0.39
    0 6 2 1019.1469 962.4778 -0.0 1.77612 0.62
    2 0 9 23.5503 22.0996 90.0 1.77318 0.02
    2 2 8 483.4618 474.1439 -34.2 1.77242 0.65
    0 3 11 0.0009 0.0006 -90.0 1.76869 0.00
    0 2 12 1166.9079 930.6664 180.0 1.75999 0.60
    2 4 4 3145.7808 2914.8839 129.2 1.75371 4.30
    1 5 6 2030.3606 1921.7124 64.2 1.75239 2.42
    2 1 9 612.2085 585.9883 59.4 1.74973 0.79
    0 6 3 242.9867 238.1489 -0.0 1.74870 0.14
    1 0 12 28.5356 27.2039 0.0 1.74756 0.02
    2 3 7 1334.0132 1329.6334 20.6 1.73766 1.74
    1 1 12 310.8381 284.8747 -119.7 1.72510 0.32
    0 4 10 847.9653 690.8822 -0.0 1.72088 0.44
    1 4 9 1167.6476 985.9644 -5.5 1.71865 1.28
    0 6 4 2033.5795 1789.2702 -0.0 1.71237 1.13
    0 5 8 1626.7580 1305.5646 90.0 1.70798 0.86
    2 4 5 1495.0831 1257.3574 -20.9 1.70702 1.91
    0 1 13 57.1982 47.5794 -90.0 1.69718 0.03
    1 6 0 0.8088 0.7195 90.0 1.69534 0.00
    1 6 1 17.7791 18.7874 -14.9 1.69048 0.02
    1 5 7 865.0248 862.4980 162.7 1.68625 0.94
    2 2 9 1609.5455 1586.3328 165.5 1.68459 1.91
    3 0 1 432.3793 414.4707 -90.0 1.68435 0.32
    1 6 2 47.0719 38.4988 144.1 1.67615 0.05
    2 0 10 920.6374 743.8928 180.0 1.67573 0.53
    3 0 2 917.5029 804.0724 -0.0 1.67017 0.66
    1 3 11 603.3229 528.6354 -31.2 1.66990 0.61
    3 1 0 39.7817 35.1461 90.0 1.66885 0.03
    0 6 5 216.3824 191.7019 -0.0 1.66882 0.11
    3 1 1 1306.2028 1263.3455 25.7 1.66421 1.87
    2 3 8 605.4785 606.2342 -102.9 1.66381 0.71
    1 2 12 550.1109 506.3264 -64.2 1.66257 0.54
    2 1 10 46.1940 36.8509 161.6 1.65590 0.05
    2 4 6 1733.7827 1516.0937 -42.8 1.65472 2.05
    0 3 12 33.9633 31.3187 -90.0 1.65352 0.02
    1 6 3 1247.6183 1183.7580 89.9 1.65305 1.35
    3 1 2 767.7468 775.6262 -174.3 1.65053 1.08
    3 0 3 501.5782 475.2829 90.0 1.64732 0.35
    2 5 0 541.7479 510.2598 0.0 1.64324 0.32
    2 5 1 1166.8302 1153.1713 -77.7 1.63881 1.38
    0 2 13 136.0827 119.1669 180.0 1.63754 0.06
    1 4 10 408.8569 413.8700 138.9 1.62949 0.40
    0 5 9 98.8244 96.4200 90.0 1.62897 0.05
    3 1 3 813.0083 774.5423 -26.7 1.62846 1.10
    1 0 13 1681.3114 1655.1714 90.0 1.62751 0.77
    2 5 2 985.2861 879.5495 95.4 1.62574 1.15
    0 4 11 2197.2728 1730.8070 -0.0 1.62275 1.00
    1 6 4 65.2976 50.6554 20.1 1.62225 0.07
    0 6 6 2588.6510 2345.9578 -0.0 1.61985 1.27
    1 5 8 894.5176 869.6060 -40.0 1.61852 0.89
    3 0 4 486.1045 423.4256 -180.0 1.61684 0.32
    3 2 0 526.5098 453.4350 90.0 1.61205 0.35
    1 1 13 139.5395 135.8017 -0.8 1.60932 0.13
    3 2 1 67.4704 68.8448 35.5 1.60787 0.09
    2 5 3 1797.7378 1893.6047 -87.9 1.60464 2.02
    2 2 10 39.1463 35.8204 -177.0 1.60036 0.04
    3 1 4 843.1382 815.9298 133.4 1.59900 1.08
    2 4 7 1184.1827 1180.7355 -15.6 1.59869 1.29
    0 0 14 516.1051 442.1319 180.0 1.59580 0.11
    3 2 2 247.7438 220.0389 56.4 1.59552 0.32
    2 3 9 85.4953 111.7099 103.5 1.59052 0.09
    1 6 5 587.8473 534.7378 48.6 1.58508 0.58
    2 0 11 808.6354 740.8253 90.0 1.58473 0.41
    3 0 5 2176.4873 2146.2584 90.0 1.58003 1.35
    0 1 14 147.3685 138.5682 -90.0 1.57864 0.06
    2 5 4 187.0213 152.8045 108.5 1.57643 0.20
    3 2 3 189.8130 145.6682 167.2 1.57556 0.24
    1 3 12 251.3130 302.2587 133.5 1.57195 0.22
    2 1 11 73.2801 97.4209 -90.0 1.56792 0.07
    0 6 7 0.3626 0.5947 180.0 1.56718 0.00
    3 1 5 36.6070 47.8171 162.4 1.56337 0.04
    1 2 13 38.4394 67.1561 5.6 1.55820 0.03
    0 5 10 3.8621 5.3318 -90.0 1.55245 0.00
    1 5 9 633.3123 732.9186 98.9 1.55081 0.57
    0 3 13 222.7698 257.8527 -90.0 1.55074 0.09
    3 2 4 24.3197 23.1240 80.6 1.54883 0.03
    1 4 11 742.4625 767.0811 -84.1 1.54545 0.65
    1 6 6 826.9318 854.3326 -96.6 1.54294 0.76
    2 5 5 584.4180 579.1382 -38.6 1.54225 0.60
    2 4 8 312.1522 311.0299 101.7 1.54062 0.31
    0 7 1 20.3961 29.5099 90.0 1.53834 0.01
    3 0 6 113.7854 168.3208 -0.0 1.53828 0.07
    0 4 12 468.0940 546.3286 180.0 1.53244 0.19
    0 2 14 806.9975 767.3633 -0.0 1.53031 0.31
    3 3 0 380.2218 374.1290 -90.0 1.52904 0.22
    0 7 2 30.9382 27.8639 -90.0 1.52752 0.01
    3 3 1 944.8179 929.3707 -166.8 1.52547 1.09
    3 1 6 576.1345 671.6260 83.1 1.52289 0.65
    1 0 14 63.1943 82.2479 180.0 1.52211 0.03
    2 2 11 93.5074 105.7241 -149.2 1.52054 0.09
    2 3 10 218.5785 207.9508 -42.5 1.51906 0.21
    3 2 5 20.5230 23.0056 51.9 1.51638 0.02
    3 3 2 163.7287 212.9871 -131.3 1.51492 0.19
    0 6 8 3.7332 5.2165 -180.0 1.51236 0.00
    0 7 3 128.5028 194.4664 90.0 1.50997 0.06
    1 1 14 643.3920 687.7468 178.3 1.50720 0.50
    2 5 6 191.0204 211.0051 -171.0 1.50335 0.18
    2 0 12 308.6918 443.9481 -180.0 1.50030 0.14
    3 3 3 215.4405 237.4577 147.8 1.49780 0.24
    1 6 7 65.2819 76.8508 44.6 1.49722 0.06
    3 0 7 636.4010 881.5549 90.0 1.49296 0.34
    0 7 4 205.0032 183.4632 90.0 1.48640 0.09
    2 1 12 24.7056 21.0442 102.4 1.48601 0.02
    1 5 10 314.6593 271.5528 -13.5 1.48436 0.26
    1 3 13 678.6231 640.9310 45.6 1.48286 0.53
    2 4 9 516.3243 503.7760 13.8 1.48189 0.47
    3 2 6 447.8415 452.2205 41.1 1.47936 0.47
    0 5 11 23.6614 23.6047 90.0 1.47926 0.01
    3 1 7 295.4346 304.2920 -22.7 1.47888 0.31
    0 1 15 741.5572 810.5752 -90.0 1.47544 0.26
    1 7 0 169.1147 185.4790 90.0 1.47522 0.07
    3 3 4 150.1221 166.7512 32.5 1.47478 0.16
    1 7 1 151.0766 188.9493 40.7 1.47201 0.13
    2 6 0 389.4700 337.2161 -0.0 1.46686 0.18
    1 4 12 90.1333 79.7785 122.1 1.46683 0.07
    1 2 14 1442.0412 1524.1053 -125.8 1.46497 1.08
    2 6 1 146.9726 161.2528 137.0 1.46371 0.14
    1 7 2 308.8446 418.5263 -135.5 1.46252 0.26
    2 5 7 103.7441 146.6437 -139.9 1.46097 0.09
    0 3 14 513.6621 524.2801 -90.0 1.45876 0.18
    0 7 5 250.6105 258.4613 90.0 1.45764 0.10
    0 6 9 298.0414 340.7996 180.0 1.45669 0.12
    2 6 2 403.3645 455.3982 -18.6 1.45438 0.37
    2 3 11 503.8025 669.0666 30.8 1.45029 0.42
    0 4 13 120.7400 149.1614 -0.0 1.44956 0.04
    1 6 8 370.3265 425.3648 117.8 1.44920 0.30
    1 7 3 218.5902 235.9017 54.5 1.44710 0.18
    3 3 5 99.4947 110.7999 -126.2 1.44668 0.10
    2 2 12 75.7869 82.8625 -53.2 1.44549 0.06
    3 0 8 399.1757 450.0186 180.0 1.44534 0.20
    2 6 3 263.8170 347.3283 -94.4 1.43921 0.23
    3 2 7 416.6482 563.2117 -111.6 1.43892 0.41
    0 2 15 167.7360 177.6699 0.0 1.43575 0.06
    3 1 8 630.9303 760.0884 171.7 1.43255 0.61
    3 4 0 67.6651 87.9459 -90.0 1.43179 0.03
    1 0 15 0.7241 1.0339 90.0 1.42897 0.00
    3 4 1 75.9314 116.0559 0.5 1.42885 0.07
    1 7 4 138.0834 203.5653 146.9 1.42630 0.11
    0 7 6 68.9999 134.1963 -90.0 1.42467 0.03
    2 4 10 27.7796 49.7092 158.5 1.42358 0.02
    2 0 13 765.3779 889.5182 -90.0 1.42226 0.30
    3 4 2 182.6664 234.3525 -124.3 1.42017 0.18
    1 5 11 184.9264 241.1122 -137.6 1.42000 0.14
    2 6 4 26.1076 29.7750 74.6 1.41875 0.02
    1 1 15 177.8376 251.2749 -113.5 1.41661 0.12
    2 5 8 123.0362 185.5171 8.7 1.41625 0.10
    3 3 6 418.0423 674.2977 -106.1 1.41443 0.40
    2 1 13 138.2499 209.8534 -98.1 1.41008 0.11
    0 5 12 270.0729 417.9162 90.0 1.40989 0.09
    3 4 3 158.0193 343.7181 -130.9 1.40604 0.15
    1 3 14 23.2419 46.0316 95.6 1.40183 0.02
    0 6 10 185.7239 282.3005 -0.0 1.40120 0.07
    1 7 5 50.8646 68.7749 -120.5 1.40084 0.04
    1 6 9 537.2164 670.4644 87.0 1.39999 0.40
    3 0 9 12.2476 23.0097 -90.0 1.39651 0.01
    0 0 16 47.7721 73.9315 180.0 1.39633 0.01
    3 2 8 142.7503 240.9598 -115.5 1.39614 0.13
    2 6 5 174.2366 213.0258 25.1 1.39368 0.14
    1 4 13 23.5660 30.1826 117.6 1.39366 0.02
    0 7 7 123.0470 266.7262 90.0 1.38844 0.04
    3 4 4 78.8562 161.4640 -132.0 1.38694 0.07
    3 1 9 12.8070 19.7665 -2.9 1.38497 0.01
    0 1 16 149.2561 206.1249 90.0 1.38479 0.05
    2 3 12 317.9255 464.6691 -150.7 1.38474 0.24
    1 2 15 13.1546 89.6486 165.7 1.38137 0.01
    3 3 7 198.3533 371.4173 126.6 1.37896 0.18
    0 3 15 284.4671 361.5159 90.0 1.37617 0.09
    2 2 13 685.1843 845.6110 167.5 1.37531 0.50
    0 4 14 101.9407 125.3826 -0.0 1.37359 0.03
    1 7 6 424.6113 596.4035 -123.1 1.37150 0.31
    2 5 9 63.2292 118.0471 20.6 1.37022 0.05
    2 4 11 10.6778 70.5901 -39.5 1.36651 0.01
    2 6 6 27.8068 122.8796 -56.3 1.36478 0.02
    3 4 5 24.1566 142.6697 -21.6 1.36349 0.02
    1 5 12 248.0857 588.9211 20.4 1.35830 0.17
    3 2 9 140.2377 209.3197 -40.1 1.35198 0.12
    0 2 16 19.0877 25.4780 0.0 1.35182 0.01
    1 6 10 188.9809 309.7856 -115.3 1.35052 0.13
    2 0 14 226.7996 376.9304 -180.0 1.35030 0.08
    0 7 8 308.6297 533.7674 90.0 1.34989 0.10
    0 8 0 79.9083 154.9057 180.0 1.34925 0.01
    3 0 10 342.6397 491.9964 180.0 1.34739 0.14
    0 8 1 2.5070 3.3649 -0.0 1.34680 0.00
    0 6 11 78.7247 104.1512 -0.0 1.34668 0.03
    1 0 16 499.5591 599.9969 -0.0 1.34616 0.15
    0 5 13 465.2077 740.4268 90.0 1.34454 0.15
    3 3 8 8.8652 13.1402 171.5 1.34117 0.01
    2 1 14 576.7589 654.1648 140.3 1.33986 0.40
    0 8 2 62.7692 69.8645 -180.0 1.33952 0.02
    1 7 7 169.4782 181.9600 -93.0 1.33909 0.12
    3 1 10 207.4544 337.7724 140.4 1.33701 0.17
    3 4 6 79.5475 143.2492 -35.7 1.33639 0.07
    1 1 16 9.3394 23.8469 41.4 1.33581 0.01
    2 6 7 6.5658 26.6550 145.3 1.33283 0.00
    3 5 0 54.7250 132.1314 90.0 1.33032 0.02
    1 3 15 717.0489 752.6636 30.2 1.32807 0.44
    3 5 1 151.6432 161.3440 21.9 1.32797 0.13
    0 8 3 55.5677 57.5945 180.0 1.32764 0.02
    1 4 14 83.5432 92.6958 132.6 1.32575 0.05
    2 5 10 702.9013 701.5162 109.1 1.32373 0.50
    2 3 13 53.3714 66.0863 18.1 1.32268 0.04
    3 5 2 627.4508 780.3172 66.8 1.32099 0.51
    2 7 0 38.4216 106.8746 180.0 1.31724 0.01
    2 7 1 412.3629 474.2698 97.9 1.31496 0.30
    0 8 4 11.8673 11.7258 0.0 1.31153 0.00
    2 4 12 287.1406 282.4060 52.1 1.31126 0.19
    2 2 14 257.6808 268.7397 5.3 1.30993 0.17
    0 7 9 1143.3496 1189.7983 -90.0 1.30986 0.36
    3 5 3 204.4496 210.8381 -47.0 1.30959 0.16
    2 7 2 263.2966 264.8305 85.8 1.30818 0.19
    3 2 10 20.5217 26.1069 -108.0 1.30727 0.02
    3 4 7 9.2152 13.0086 100.9 1.30636 0.01
    1 2 16 120.5067 169.9254 -62.0 1.30614 0.07
    0 1 17 13.9167 16.5224 -90.0 1.30456 0.00
    1 7 8 392.4258 466.9512 140.9 1.30440 0.26
    0 4 15 273.7081 324.9160 180.0 1.30398 0.08
    1 8 0 46.6997 55.0205 -90.0 1.30383 0.02
    3 3 9 175.1744 156.8413 -99.5 1.30188 0.13
    0 3 16 170.4513 153.8150 -90.0 1.30174 0.05
    1 8 1 126.7554 116.7887 -10.1 1.30161 0.09
    1 6 11 101.2851 94.2541 86.6 1.30151 0.06
    1 5 13 400.6013 417.0511 90.4 1.29958 0.25
    3 0 11 2457.0246 2668.2731 90.0 1.29870 0.92
    2 6 8 128.6347 140.7173 151.7 1.29862 0.09
    2 7 3 458.1948 472.6552 42.0 1.29710 0.32
    1 8 2 852.1587 969.9970 90.0 1.29504 0.57
    3 5 4 152.7286 161.4737 7.4 1.29412 0.12
    0 6 12 80.2279 78.1061 180.0 1.29371 0.02
    0 8 5 11.1243 30.4889 0.0 1.29165 0.00
    3 1 11 85.4875 186.8210 -69.4 1.28941 0.06
    1 8 3 435.9768 518.2894 174.7 1.28429 0.28
    2 0 15 142.5874 173.3867 90.0 1.28400 0.04
    0 5 14 561.0561 691.6313 90.0 1.28326 0.16
    2 7 4 116.6914 149.6007 -162.1 1.28207 0.08
    2 5 11 102.9147 112.5100 42.3 1.27748 0.07
    0 2 17 23.9387 33.3349 180.0 1.27688 0.01
    2 1 15 240.7017 235.5077 -55.9 1.27502 0.15
    3 5 5 45.7674 45.6055 83.4 1.27501 0.03
    3 4 8 300.9263 370.0005 -178.7 1.27409 0.22
    1 0 17 2.5501 2.7583 -90.0 1.27211 0.00
    1 8 4 286.2673 282.5289 80.5 1.26969 0.18
    0 7 10 931.5710 934.2472 90.0 1.26907 0.28
    0 8 6 415.8623 433.1288 -0.0 1.26854 0.13
    1 7 9 88.0748 92.8812 105.4 1.26818 0.05
    4 0 0 42.2915 42.1950 -0.0 1.26687 0.01
    4 0 1 134.3860 132.4739 90.0 1.26484 0.06
    2 3 14 245.4501 236.3138 -110.1 1.26421 0.15
    2 7 5 24.6862 23.9744 118.6 1.26348 0.02
    1 1 17 286.0406 284.4945 -157.7 1.26336 0.16
    2 6 9 238.5433 258.4462 56.7 1.26286 0.15
    1 4 15 1009.3693 1094.2841 -83.9 1.26284 0.57
    3 2 11 91.3270 98.2089 92.1 1.26266 0.06
    3 3 10 4.6977 4.8594 -31.9 1.26182 0.00
    1 3 16 162.1617 147.4376 -82.9 1.26080 0.09
    4 0 2 369.7419 426.6558 -0.0 1.25880 0.15
    4 1 0 82.9172 97.9245 -180.0 1.25823 0.03
    2 4 13 295.5181 361.1947 -40.2 1.25820 0.18
    4 1 1 618.3589 690.6971 134.7 1.25624 0.51
    1 6 12 35.0153 33.2262 100.2 1.25350 0.02
    3 5 6 0.8900 0.8255 -0.2 1.25277 0.00
    1 8 5 163.6936 179.8850 -112.7 1.25163 0.10
    3 0 12 554.8145 649.3876 180.0 1.25100 0.19
    4 1 2 331.6078 392.3833 -174.9 1.25033 0.27
    2 2 15 552.1094 706.3754 176.5 1.24914 0.33
    4 0 3 3.1844 3.9873 -90.0 1.24893 0.00
    1 5 14 34.0716 29.4397 48.5 1.24399 0.02
    0 8 7 1019.9453 1015.0286 180.0 1.24276 0.30
    3 1 12 391.1570 383.8646 138.0 1.24268 0.26
    0 6 13 313.1006 311.9147 -0.0 1.24267 0.09
    2 7 6 33.7095 30.6578 106.7 1.24182 0.02
    0 0 18 361.9364 310.0899 180.0 1.24118 0.05
    4 1 3 260.8123 234.7424 155.7 1.24065 0.21
    3 4 9 181.0333 167.5188 -86.6 1.24027 0.12
    0 4 16 1.3705 1.2867 0.0 1.24014 0.00
    1 2 17 178.8834 156.0151 -144.3 1.23818 0.09
    4 0 4 3.5039 2.8819 -180.0 1.23549 0.00
    0 3 17 221.2816 209.9048 90.0 1.23442 0.06
    4 2 0 53.5913 45.8641 -180.0 1.23335 0.02
    0 1 18 77.2413 68.6752 90.0 1.23305 0.02
    2 5 12 4.7001 3.4747 163.6 1.23200 0.00
    4 2 1 68.4345 60.2752 136.3 1.23147 0.05
    3 6 0 393.5641 368.6480 -90.0 1.23142 0.14
    1 7 10 479.1397 472.1400 152.7 1.23105 0.28
    1 8 6 20.6718 20.6505 128.2 1.23057 0.01
    3 6 1 154.5946 118.4248 113.3 1.22955 0.11
    0 7 11 6.8430 5.2629 -90.0 1.22814 0.00
    3 5 7 205.1486 164.7875 13.6 1.22792 0.14
    4 1 4 48.3126 41.0408 78.3 1.22747 0.04
    2 6 10 19.9413 18.0964 -109.4 1.22619 0.01
    0 5 15 638.0613 606.6719 90.0 1.22595 0.17
    4 2 2 334.1253 313.5473 -174.3 1.22590 0.26
    3 6 2 12.5081 10.5480 -106.4 1.22400 0.01
    2 0 16 311.4391 293.6508 180.0 1.22292 0.09
    3 3 11 70.2531 50.8485 56.3 1.22156 0.05
    4 0 5 291.5028 283.5399 90.0 1.21883 0.11
    3 2 12 613.0765 608.0039 -73.6 1.21869 0.39
    2 7 7 161.7892 174.6252 -21.9 1.21761 0.10
    4 2 3 477.9905 454.4371 -153.6 1.21677 0.36
    2 1 16 647.7041 595.2308 -17.2 1.21515 0.36
    3 6 3 255.4842 239.3137 -140.2 1.21492 0.17
    0 8 8 64.7736 60.7102 -0.0 1.21489 0.02
    4 1 5 121.7139 109.9260 -9.5 1.21113 0.09
    0 2 18 58.6363 66.4401 -180.0 1.20960 0.01
    2 3 15 723.9651 827.0377 7.2 1.20931 0.40
    2 4 14 440.8331 394.6665 -16.0 1.20756 0.25
    1 8 7 99.5518 93.2122 -112.0 1.20700 0.06
    1 6 13 267.9431 248.9642 38.1 1.20691 0.14
    1 0 18 350.9195 321.7752 -180.0 1.20555 0.09
    3 4 10 428.9735 391.8390 51.9 1.20548 0.27
    3 0 13 172.3342 158.1190 90.0 1.20468 0.05
    1 4 16 365.4936 338.3109 148.7 1.20459 0.19
    4 2 4 161.0023 141.9458 -151.0 1.20433 0.12
    3 6 4 1684.1723 1569.7937 132.5 1.20254 1.11
    3 5 8 148.4517 125.4660 -6.1 1.20101 0.10
    4 0 6 564.1882 493.1237 -0.0 1.19935 0.20
    1 3 17 510.5868 462.4411 -13.8 1.19935 0.26
    1 1 18 31.9576 24.8508 -24.7 1.19810 0.02
    0 9 1 7.4065 6.4215 -90.0 1.19761 0.00
    3 1 13 386.9359 334.9996 -177.9 1.19724 0.24
    4 3 0 9.2785 6.6952 0.0 1.19496 0.00
    0 6 14 0.5556 0.4325 -180.0 1.19381 0.00
    1 7 11 3.6536 3.0791 95.0 1.19359 0.00
    4 3 1 59.8030 54.4049 84.9 1.19325 0.04
    2 2 16 462.9641 497.7102 -82.6 1.19268 0.25
    0 9 2 6.9739 7.2892 -90.0 1.19248 0.00
    4 1 6 135.8003 129.4932 129.4 1.19202 0.10
    1 5 15 624.3095 594.7877 140.6 1.19158 0.32
    2 7 8 156.6245 145.0935 86.9 1.19136 0.09
    2 8 0 86.3820 74.9748 180.0 1.19092 0.03
    2 8 1 661.1748 682.4003 -139.8 1.18923 0.39
    2 6 11 3.4625 3.4437 126.4 1.18915 0.00
    4 2 5 113.0172 103.6948 169.4 1.18889 0.08
    4 3 2 12.8310 11.1609 -114.0 1.18818 0.01
    2 5 13 24.7012 22.5751 3.5 1.18768 0.01
    0 7 12 638.3833 587.5728 90.0 1.18757 0.16
    3 6 5 976.3260 914.0714 63.5 1.18716 0.62
    0 8 9 1.3260 0.8432 0.0 1.18546 0.00
    2 8 2 139.5432 116.1552 -166.1 1.18421 0.08
    0 9 3 197.6428 157.7525 -90.0 1.18408 0.05
    3 3 12 296.4155 250.0461 -46.2 1.18161 0.18
    0 4 17 134.8508 115.3367 180.0 1.18152 0.03
    1 8 8 64.1550 54.0085 122.7 1.18141 0.03
    4 3 3 285.8319 212.0476 14.0 1.17987 0.20
    4 0 7 318.8466 221.2093 -90.0 1.17750 0.11
    1 2 18 344.1283 262.6930 -173.8 1.17655 0.16
    2 8 3 635.4684 553.6642 -161.6 1.17598 0.37
    3 2 13 41.1412 31.5622 109.2 1.17574 0.02
    0 3 18 0.0769 0.0456 90.0 1.17333 0.00
    0 9 4 168.5315 130.0820 -90.0 1.17261 0.04
    3 5 9 169.9719 129.2293 -156.4 1.17256 0.10
    0 5 16 4.8193 3.6666 90.0 1.17245 0.00
    4 2 6 173.1867 132.9239 -162.8 1.17079 0.12
    4 1 7 131.9743 104.7383 161.5 1.17055 0.09
    3 4 11 230.6053 195.0123 -66.7 1.17023 0.14
    3 6 6 134.4264 114.2750 -157.7 1.16914 0.08
    0 1 19 715.9524 635.5989 -90.0 1.16894 0.16
    4 3 4 707.7823 609.9642 -91.9 1.16852 0.48
    1 9 0 118.8947 90.6664 90.0 1.16709 0.03
    2 0 17 15.0791 8.9671 -90.0 1.16660 0.00
    1 9 1 290.5519 227.8405 -162.6 1.16550 0.16
    2 8 4 85.2045 57.9452 51.5 1.16474 0.05
    2 7 9 226.0321 121.3647 86.8 1.16357 0.12
    1 6 14 824.0741 755.4005 -120.0 1.16200 0.41
    1 9 2 64.6893 53.6245 91.9 1.16078 0.03
    3 0 14 290.4215 271.1120 -180.0 1.16000 0.08
    2 1 17 252.7456 247.1142 -79.9 1.15985 0.13
    2 4 15 439.4852 411.9593 104.4 1.15944 0.23
    0 9 5 1.1186 0.7645 90.0 1.15833 0.00
    2 3 16 191.3804 141.9552 89.8 1.15787 0.10
    1 7 12 486.0580 359.8743 -105.9 1.15624 0.24
    0 8 10 2.2083 1.5857 -180.0 1.15497 0.00
    4 3 5 92.5425 75.5927 -147.7 1.15439 0.06
    1 8 9 173.3979 147.5361 -152.6 1.15429 0.09
    4 0 8 96.1001 81.5213 180.0 1.15371 0.03
    3 1 14 120.5228 105.9184 15.0 1.15336 0.07
    1 9 3 317.9405 290.1312 144.7 1.15302 0.17
    2 6 12 891.1506 836.4471 -134.0 1.15220 0.47
    2 8 5 171.0360 146.5001 70.7 1.15075 0.09
    1 4 17 91.9280 78.1199 -175.2 1.15066 0.04
    4 2 7 188.0765 152.8356 -134.8 1.15044 0.12
    0 2 19 14.9934 13.2225 -180.0 1.14890 0.00
    3 6 7 909.1329 798.4291 123.8 1.14887 0.53
    0 7 13 0.0492 0.0440 90.0 1.14772 0.00
    0 6 15 281.1836 276.7291 180.0 1.14725 0.07
    4 1 8 162.5536 155.6879 -156.0 1.14717 0.10
    4 4 0 1200.9231 1177.6985 180.0 1.14678 0.39
    1 0 19 0.0188 0.0185 90.0 1.14542 0.00
    4 4 1 233.8366 215.6784 -158.2 1.14527 0.15
    2 5 14 216.7424 189.6562 -108.1 1.14480 0.11
    1 3 18 201.7311 153.0600 43.7 1.14309 0.09
    3 5 10 506.2823 390.7521 7.8 1.14303 0.29
    1 9 4 0.0044 0.0039 34.3 1.14242 0.00
    3 3 13 537.7796 471.1018 -15.0 1.14235 0.30
    1 5 16 819.6981 738.3267 -52.4 1.14228 0.38
    0 9 6 492.8596 387.8830 -90.0 1.14158 0.12
    4 4 2 31.3387 21.4156 -91.0 1.14079 0.02
    2 2 17 186.5530 129.1323 160.2 1.14027 0.09
    1 1 19 6.6338 6.0600 -151.8 1.13903 0.00
    3 7 0 1189.8497 1156.3471 90.0 1.13884 0.35
    4 3 6 311.1007 251.2425 -77.2 1.13780 0.20
    3 7 1 94.5487 72.4241 32.6 1.13736 0.06
    3 4 12 46.9786 28.3720 23.0 1.13497 0.03
    2 7 10 19.9754 14.3042 -117.7 1.13470 0.01
    2 8 6 827.9582 681.5684 -124.5 1.13432 0.44
    3 2 14 245.4501 189.7121 179.8 1.13410 0.13
    4 4 3 35.8349 25.0656 156.1 1.13342 0.02
    3 7 2 226.3894 159.1997 52.1 1.13297 0.13
    1 9 5 205.8783 139.3061 151.0 1.12921 0.10
    4 0 9 3.3795 2.3522 -90.0 1.12841 0.00
    4 2 8 220.8566 156.0438 15.9 1.12822 0.14
    0 4 18 228.4657 178.2034 180.0 1.12762 0.05
    3 6 8 820.2198 832.8953 -122.5 1.12674 0.46
    1 8 10 51.9868 50.2397 -0.2 1.12609 0.03
    3 7 3 359.3980 339.5081 -14.5 1.12575 0.20
    0 8 11 528.2306 410.8256 180.0 1.12386 0.12
    4 4 4 789.2890 640.9513 -176.5 1.12335 0.49
    0 9 7 0.1558 0.1283 90.0 1.12269 0.00
    0 5 17 459.1687 369.6263 90.0 1.12255 0.10
    4 1 9 109.9431 80.6847 -124.8 1.12230 0.07
    1 2 19 384.6091 257.8980 109.0 1.12047 0.17
    1 7 13 484.2107 324.0824 -129.9 1.11937 0.23
    4 3 7 26.9021 17.5403 -106.4 1.11909 0.02
    1 6 15 307.1005 205.9199 -80.0 1.11894 0.14
    0 3 19 199.5384 96.0212 -90.0 1.11768 0.04
    3 0 15 57.1358 28.4413 90.0 1.11716 0.01
    0 0 20 1.2606 0.5970 -0.0 1.11706 0.00
    3 7 4 193.6212 159.5215 148.2 1.11588 0.11
    2 8 7 806.6587 687.8563 -144.9 1.11577 0.41
    2 6 13 108.5124 90.1785 2.7 1.11571 0.05
    2 0 18 1989.0991 1390.6060 -180.0 1.11463 0.46
    2 4 16 237.4096 150.6590 -86.9 1.11388 0.11
    1 9 6 65.2670 40.6491 4.8 1.11367 0.03
    3 5 11 19.9525 11.4414 166.2 1.11285 0.01
    3 1 15 388.0340 308.1763 -167.9 1.11122 0.20
    0 1 20 133.2853 114.3657 -90.0 1.11113 0.03
    4 4 5 249.3084 204.5216 52.0 1.11078 0.15
    2 3 17 198.5985 159.9922 -75.5 1.10973 0.09
    0 7 14 275.3130 208.7124 90.0 1.10889 0.06
    2 1 18 148.5855 111.8489 -28.4 1.10873 0.07
    2 7 11 240.7410 162.3070 -56.3 1.10516 0.12
    4 2 9 478.3980 338.1534 -177.5 1.10453 0.28
    3 3 14 14.6277 11.3240 -171.9 1.10404 0.01
    2 5 15 311.7582 264.2434 124.9 1.10356 0.15
    3 7 5 823.8636 704.7707 -18.8 1.10356 0.45
    3 6 9 435.0900 356.5007 68.1 1.10314 0.23
    0 6 16 1698.3432 1370.9169 180.0 1.10305 0.37
    4 0 10 758.0406 518.3230 180.0 1.10202 0.22
    0 9 8 32.0540 21.6869 -90.0 1.10201 0.01
    1 4 18 992.9298 771.2786 87.7 1.10070 0.42
    3 4 13 144.6417 101.2599 -161.6 1.10004 0.07
    4 3 8 343.7501 248.4138 -103.1 1.09861 0.20
    1 8 11 276.4821 220.6465 -115.9 1.09720 0.13
    4 1 10 280.0458 240.3637 142.4 1.09632 0.16
    1 9 7 83.4975 77.5191 151.6 1.09611 0.04
    4 4 6 499.2965 449.9387 100.6 1.09598 0.29
    1 5 17 104.6314 99.4732 69.1 1.09598 0.04
    2 8 8 104.2791 95.7070 95.8 1.09547 0.05
    3 2 15 530.2794 402.0130 -46.7 1.09396 0.26
    0 2 20 618.4348 484.4191 -0.0 1.09388 0.12
    4 5 0 95.4274 68.4382 -0.0 1.09262 0.03
    0 8 12 792.8506 562.5010 -0.0 1.09252 0.18
    2 2 18 23.0526 15.8828 37.3 1.09159 0.01
    1 3 19 844.1679 587.3787 -15.6 1.09145 0.35
    4 5 1 153.6358 103.9404 -19.1 1.09132 0.09
    1 0 20 409.1674 266.2795 180.0 1.09087 0.08
    3 7 6 367.8530 259.5597 169.5 1.08904 0.19
    4 5 2 265.4934 169.3676 37.0 1.08744 0.15
    1 1 20 376.0555 265.2420 -58.5 1.08534 0.15
    2 9 0 228.3241 132.5054 -180.0 1.08403 0.06
    1 7 14 333.0471 241.5123 -136.9 1.08326 0.14
    2 9 1 504.9745 465.0148 25.5 1.08275 0.25
    3 5 12 483.7580 394.9871 -67.0 1.08239 0.24
    4 5 3 6.4018 3.8462 -1.9 1.08105 0.00
    2 6 14 366.6859 314.1702 111.7 1.07994 0.17
    0 9 9 3.7217 3.1840 90.0 1.07990 0.00
    4 2 10 553.1448 466.5202 -137.2 1.07974 0.31
    0 10 0 6.6146 5.8012 0.0 1.07940 0.00
    4 4 7 540.8627 473.5300 -22.2 1.07923 0.30
    2 9 2 25.0087 23.2710 -135.5 1.07896 0.01
    3 6 10 225.0109 209.7808 133.5 1.07845 0.11
    0 10 1 449.8467 407.2025 180.0 1.07814 0.10
    0 4 19 8.6585 7.5231 180.0 1.07796 0.00
    1 6 16 115.8826 94.6801 71.8 1.07782 0.05
    1 9 8 2.7266 2.2830 -34.0 1.07684 0.00
    4 3 9 148.1007 128.9776 9.0 1.07670 0.08
    3 0 16 656.5688 650.7255 180.0 1.07622 0.16
    0 5 18 2.3737 2.4539 90.0 1.07602 0.00
    2 7 12 27.4431 21.4617 68.1 1.07531 0.01
    4 0 11 89.3901 70.8946 -90.0 1.07490 0.02
    0 10 2 135.5654 119.6287 -180.0 1.07440 0.03
    2 8 9 265.4815 259.6178 -179.1 1.07375 0.12
    2 9 3 147.4455 158.4969 57.5 1.07272 0.07
    3 7 7 25.0608 27.3545 102.7 1.07260 0.01
    4 5 4 197.3637 214.9101 -14.3 1.07230 0.11
    0 7 15 99.0905 95.0676 -90.0 1.07128 0.02
    3 1 16 322.8989 302.6345 -95.6 1.07091 0.15
    2 4 17 54.7515 51.6615 -144.9 1.07082 0.02
    4 1 11 159.8957 137.7206 -110.1 1.06961 0.09
    1 2 20 433.9358 379.4783 -69.9 1.06925 0.17
    0 10 3 224.9180 198.4045 -0.0 1.06824 0.05
    1 8 12 198.6046 180.8970 161.2 1.06798 0.09
    3 3 15 118.4231 80.3721 77.1 1.06691 0.06
    0 3 20 98.2485 66.7996 90.0 1.06683 0.02
    2 0 19 398.8141 277.4104 90.0 1.06660 0.08
    3 4 14 121.2328 86.7132 108.4 1.06571 0.06
    2 3 18 432.7047 362.9047 29.3 1.06471 0.18
    2 9 4 343.3144 335.6473 -45.7 1.06417 0.16
    2 5 16 13.9482 13.2804 115.9 1.06405 0.01
    2 1 19 228.2876 237.0678 -97.7 1.06143 0.09
    4 5 5 150.0022 149.9524 -105.1 1.06135 0.08
    0 8 13 232.0589 244.1426 0.0 1.06125 0.05
    0 6 17 2.8532 3.0564 -180.0 1.06120 0.00
    4 4 8 147.2635 153.8036 90.2 1.06082 0.08
    0 10 4 28.8058 27.9113 180.0 1.05979 0.01
    0 1 21 15.4628 8.2281 -90.0 1.05874 0.00
    0 9 10 6.6821 3.8726 -90.0 1.05670 0.00
    1 9 9 29.2184 21.1405 -65.2 1.05618 0.01
    1 10 0 783.9620 633.6161 -90.0 1.05572 0.17
    3 2 16 418.1528 337.0349 -67.5 1.05544 0.19
    1 10 1 62.2032 52.7382 5.1 1.05454 0.03
    3 7 8 163.3734 138.9829 134.9 1.05453 0.08
    1 4 19 179.2315 157.9349 135.0 1.05437 0.07
    3 8 0 19.2811 17.6910 90.0 1.05422 0.00
    4 2 11 0.8240 0.7409 47.1 1.05420 0.00
    4 3 10 491.6380 475.3094 -108.9 1.05370 0.26
    2 9 5 33.0998 34.3849 25.0 1.05347 0.02
    3 8 1 20.9343 20.9482 -132.9 1.05305 0.01
    3 6 11 131.1918 129.7792 90.0 1.05299 0.06
    1 5 18 149.4420 147.4964 -60.3 1.05255 0.06
    3 5 13 118.1442 104.3313 160.6 1.05197 0.06
    1 10 2 226.0253 216.6651 -146.7 1.05103 0.10
    2 8 10 244.6181 234.6010 -18.6 1.05093 0.11
    3 8 2 32.6317 30.6257 -36.4 1.04956 0.02
    0 10 5 121.8307 106.9059 -0.0 1.04922 0.03
    4 5 6 55.7004 60.9875 -38.9 1.04842 0.03
    1 7 15 20.6339 24.1203 -114.7 1.04812 0.01
    4 0 12 106.7415 109.7938 -0.0 1.04738 0.03
    2 2 19 642.5465 600.6841 30.8 1.04636 0.26
    2 7 13 468.1915 482.1003 -104.8 1.04546 0.20
    1 10 3 19.1776 20.2034 49.6 1.04527 0.01
    2 6 15 164.8289 171.5793 72.0 1.04511 0.07
    1 3 20 184.8900 179.1820 -153.1 1.04395 0.07
    3 8 3 14.0719 14.3930 -19.6 1.04381 0.01
    0 2 21 140.2977 145.3427 -0.0 1.04378 0.03
    4 1 12 23.0804 14.1062 -73.6 1.04249 0.01
    1 0 21 334.8273 328.9554 -90.0 1.04117 0.06
    4 4 9 105.3020 95.6556 -169.5 1.04106 0.05
    2 9 6 21.9261 19.1152 -75.2 1.04082 0.01
    1 8 13 112.7848 116.4814 -140.8 1.03872 0.05
    1 6 17 28.6088 28.7569 -119.5 1.03867 0.01
    1 10 4 57.3285 48.8719 138.0 1.03735 0.02
    3 0 17 102.2744 87.6648 -90.0 1.03724 0.02
    0 10 6 348.2139 300.5537 180.0 1.03672 0.07
    1 1 21 248.2924 225.4635 -123.6 1.03636 0.09
    3 8 4 695.8978 687.8589 126.2 1.03593 0.33
    4 6 0 42.0692 41.5017 0.0 1.03581 0.01
    3 7 9 33.5516 34.3675 -78.4 1.03511 0.02
    0 7 16 610.1694 631.6700 90.0 1.03503 0.12
    4 6 1 132.3808 143.0333 -25.9 1.03470 0.07
    1 9 10 263.0339 295.3127 106.5 1.03445 0.11
    4 5 7 5.8938 5.0133 -144.8 1.03373 0.00
    0 9 11 0.1235 0.1129 -90.0 1.03272 0.00
    0 5 19 21.3100 19.5734 -90.0 1.03261 0.00
    3 1 17 45.9933 41.4903 16.3 1.03248 0.02
    3 4 15 116.3886 105.2103 10.6 1.03220 0.05
    0 4 20 100.2891 91.2369 0.0 1.03212 0.02
    4 6 2 138.9836 123.7813 3.6 1.03138 0.07
    3 3 16 37.4050 32.9731 152.3 1.03108 0.02
    0 8 14 68.2780 62.7414 -0.0 1.03033 0.01
    2 4 18 159.2689 148.3345 12.1 1.03020 0.06
    4 3 11 116.1486 112.3450 -57.0 1.02992 0.06
    4 2 12 399.5843 427.8769 -43.3 1.02820 0.20
    1 10 5 216.6394 268.6642 -54.9 1.02743 0.09
    2 8 11 216.2077 262.4565 159.0 1.02733 0.09
    3 6 12 24.7638 27.0991 167.1 1.02708 0.01
    2 9 7 31.0508 30.6009 149.5 1.02644 0.01
    2 5 17 47.9224 47.7732 81.8 1.02633 0.02
    3 8 5 112.4909 119.7821 -22.4 1.02605 0.05
    4 6 3 282.6708 297.7119 179.2 1.02593 0.14
    2 3 19 100.0125 114.8369 -38.2 1.02261 0.04
    0 10 7 121.3401 137.8353 -0.0 1.02251 0.02
    1 2 21 45.4129 51.6794 -35.8 1.02232 0.02
    2 0 20 0.6121 0.6643 -0.0 1.02213 0.00
    3 5 14 23.2171 26.2908 2.3 1.02183 0.01
    0 6 18 351.0014 416.6041 180.0 1.02163 0.06
    4 4 10 11.2689 12.6254 134.9 1.02023 0.01
    0 3 21 273.8733 332.7585 -90.0 1.02021 0.05
    4 0 13 41.3453 40.4562 -90.0 1.01974 0.01
    3 2 17 51.5442 56.4120 22.0 1.01860 0.02
    4 6 4 23.0775 27.5897 112.6 1.01844 0.01
    2 1 20 141.6195 151.6747 -82.1 1.01758 0.05
    4 5 8 37.7338 40.1728 49.5 1.01752 0.02
    2 7 14 38.8222 32.0715 21.7 1.01586 0.02
    1 10 6 131.2041 112.2267 -99.3 1.01568 0.05
    0 0 22 1420.5823 1238.3747 180.0 1.01551 0.12
    4 1 13 292.7835 272.9573 -55.7 1.01522 0.14
    3 7 10 78.6110 80.0265 -89.2 1.01462 0.03
    3 8 6 44.0232 47.2913 -108.9 1.01435 0.02
    1 7 16 15.3905 17.3224 18.2 1.01409 0.01
    5 0 1 23.9885 22.5105 90.0 1.01246 0.01
    1 9 11 16.4827 15.7202 -47.9 1.01192 0.01
    1 5 19 14.5467 14.1744 34.6 1.01182 0.01
    2 6 16 187.1671 209.7959 -129.9 1.01137 0.07
    1 4 20 43.3036 49.0890 -7.1 1.01136 0.02
    0 1 22 356.5403 446.4678 90.0 1.01105 0.06
    2 9 8 148.2034 146.4188 -108.0 1.01056 0.06
    1 8 14 311.3048 252.5665 -90.5 1.00967 0.12
    5 0 2 114.1786 105.8832 -180.0 1.00935 0.03
    5 1 0 4.2203 4.2183 -90.0 1.00906 0.00
    4 6 5 120.8241 123.9281 34.5 1.00905 0.06
    0 9 12 390.5246 434.7341 -90.0 1.00824 0.07
    5 1 1 53.4013 56.2725 -60.0 1.00803 0.03
    0 10 8 96.0500 87.8698 -0.0 1.00681 0.02
    4 3 12 418.0215 524.3303 -106.5 1.00564 0.19
    5 1 2 24.8660 24.1477 28.0 1.00497 0.01
    2 2 20 53.2572 44.7718 28.1 1.00428 0.02
    5 0 3 67.4568 60.4591 90.0 1.00424 0.02
    2 8 12 11.8471 9.7022 -116.5 1.00323 0.00
    1 10 7 322.7079 337.8490 -159.5 1.00231 0.13
    4 2 13 64.5518 66.4052 -115.1 1.00201 0.03
    1 6 18 99.1768 97.3655 46.8 1.00148 0.04
    3 8 7 102.2253 95.0303 -177.7 1.00103 0.04
    3 6 13 168.5573 160.1155 88.7 1.00098 0.07
    0 7 17 458.3557 518.6297 -90.0 1.00022 0.08
    3 0 18 112.6094 127.5765 180.0 1.00020 0.02
    1 3 21 153.7641 179.6838 -82.9 1.00014 0.05
    4 5 9 28.0769 32.2855 88.8 1.00004 0.01
    0 8 15 360.2780 426.0941 180.0 0.99996 0.07
    5 1 3 35.6056 39.7853 0.9 0.99992 0.02
    3 4 16 630.0581 732.5451 60.0 0.99965 0.26
    4 4 11 355.6136 354.4909 23.0 0.99859 0.16
    0 2 22 70.6547 78.1624 180.0 0.99800 0.01
    4 6 6 60.1096 62.6936 -43.9 0.99792 0.03
    5 0 4 19.6951 16.8622 -0.0 0.99721 0.01
    3 3 17 98.1852 88.4007 35.5 0.99665 0.04
    5 2 0 54.9357 55.3337 -90.0 0.99609 0.01
    3 1 18 97.0354 97.8088 -49.1 0.99593 0.04
    1 0 22 681.7040 712.7269 -0.0 0.99571 0.12
    5 2 1 89.5628 103.2267 115.4 0.99510 0.05
    2 9 9 287.4924 372.6762 -1.9 0.99343 0.11
    3 7 11 37.3404 47.9968 -69.6 0.99334 0.02
    2 10 0 23.9989 29.4365 180.0 0.99304 0.00
    5 1 4 31.2692 36.0357 -177.8 0.99298 0.02
    4 0 14 1.7880 1.9475 -180.0 0.99222 0.00
    3 5 15 38.3235 42.2118 146.5 0.99218 0.02
    5 2 2 223.9196 246.0869 111.5 0.99215 0.11
    0 5 20 357.9896 404.5916 -90.0 0.99211 0.06
    2 10 1 138.2359 160.9584 -121.2 0.99207 0.06
    2 4 19 155.0889 184.1125 51.0 0.99192 0.06
    1 1 22 18.9157 20.7741 -40.0 0.99150 0.01
    2 5 18 59.8819 51.3955 6.0 0.99041 0.02
    0 10 9 96.3257 88.7170 -0.0 0.98987 0.02
    0 4 21 290.9698 271.3609 180.0 0.98973 0.05
    2 10 2 85.6263 101.5780 -124.1 0.98914 0.03
    1 9 12 171.4295 205.1088 -120.1 0.98886 0.06
    5 0 5 9.6484 10.4480 90.0 0.98839 0.00
    4 1 14 108.6843 114.9975 -52.6 0.98805 0.05
    1 10 8 35.2919 43.5354 35.2 0.98751 0.01
    5 2 3 369.3558 456.6660 -135.8 0.98729 0.19
    2 7 15 8.3082 10.1837 -0.5 0.98671 0.00
    3 8 8 9.4599 11.0434 -98.6 0.98629 0.00
    4 6 7 8.9472 8.4988 173.3 0.98522 0.00
    2 10 3 10.4106 12.2634 -104.8 0.98433 0.00
    5 1 5 229.5423 272.7247 -44.4 0.98427 0.11
    0 6 19 105.5152 127.9460 -0.0 0.98426 0.02
    0 9 13 13.2241 14.5243 -90.0 0.98352 0.00
    3 2 18 102.5085 108.9734 -123.3 0.98345 0.04
    2 3 20 52.4270 53.3059 173.4 0.98323 0.02
    4 5 10 34.6417 54.9517 9.3 0.98153 0.02
    1 7 17 4.2064 6.3603 140.9 0.98128 0.00
    4 3 13 49.3549 78.3623 31.3 0.98110 0.02
    1 8 15 9.7690 16.0011 11.0 0.98104 0.00
    2 0 21 29.1621 50.2956 -90.0 0.98091 0.01
    5 2 4 100.1811 162.5202 76.6 0.98061 0.05
    0 11 1 27.5841 50.9100 -90.0 0.98033 0.01
    1 2 22 14.5321 17.5524 -136.0 0.97919 0.00
    4 7 0 61.8277 68.7270 180.0 0.97887 0.01
    2 8 13 84.9568 94.2157 91.9 0.97886 0.03
    2 6 17 13.1133 14.5180 -14.4 0.97881 0.00
    4 7 1 109.7001 106.5912 77.0 0.97794 0.05
    5 0 6 5.1529 5.1395 0.0 0.97792 0.00
    3 9 0 0.7287 0.6973 -90.0 0.97791 0.00
    2 10 4 89.2878 90.4019 25.1 0.97771 0.04
    0 11 2 7.2506 6.8091 90.0 0.97751 0.00
    0 3 22 1.0455 0.9180 -90.0 0.97733 0.00
    3 9 1 140.3163 131.6235 154.7 0.97697 0.06
    2 1 21 34.8801 33.1514 -106.6 0.97688 0.01
    4 4 12 4.0077 4.0435 165.2 0.97641 0.00
    4 2 14 129.2002 136.3711 -35.4 0.97586 0.06
    5 3 0 169.2076 191.8887 -90.0 0.97553 0.04
    2 9 10 140.2229 175.5106 -75.7 0.97528 0.05
    4 7 2 34.9427 44.1513 -157.0 0.97514 0.02
    3 6 14 79.6139 99.0711 -179.9 0.97491 0.03
    5 3 1 53.5945 61.2486 85.1 0.97460 0.03
    3 9 2 60.7481 66.1052 20.4 0.97418 0.03
    5 1 6 169.6161 191.5800 -142.1 0.97393 0.08
    1 5 20 59.0564 66.2377 149.2 0.97363 0.02
    0 11 3 1.4439 1.7364 -90.0 0.97286 0.00
    5 2 5 179.6712 226.2741 142.8 0.97222 0.09
    0 10 10 67.4421 89.3184 180.0 0.97191 0.01
    5 3 2 71.0526 93.3551 -16.3 0.97183 0.03
    1 10 9 35.0586 46.0020 -48.6 0.97151 0.01
    3 7 12 93.4399 122.4591 154.0 0.97150 0.04
    1 4 21 64.0841 84.9213 179.6 0.97138 0.02
    4 6 8 42.9744 61.4150 -4.8 0.97116 0.02
    4 7 3 49.7595 81.7879 16.1 0.97053 0.02
    3 8 9 13.3730 23.7254 -60.2 0.97034 0.01
    0 8 16 8.4571 15.1124 -180.0 0.97028 0.00
    3 9 3 29.5422 37.3231 146.7 0.96959 0.01
    2 10 5 29.8874 39.1815 -25.7 0.96939 0.01
    3 4 17 77.7807 121.2186 -152.1 0.96818 0.03
    0 1 23 92.0192 98.8862 -90.0 0.96745 0.01
    5 3 3 7.7908 9.8724 172.7 0.96727 0.00
    0 7 18 91.9054 136.3753 90.0 0.96688 0.02
    0 11 4 101.5021 139.1771 90.0 0.96647 0.02
    1 6 19 13.6428 17.3819 176.0 0.96620 0.00
    5 0 7 553.1238 718.1581 90.0 0.96596 0.13
    1 9 13 89.1694 123.9398 -25.1 0.96550 0.03
    2 2 21 135.3833 195.1110 110.1 0.96510 0.05
    3 0 19 194.3428 273.5105 90.0 0.96505 0.04
    4 0 15 35.7294 48.5988 90.0 0.96500 0.01
    4 7 4 11.2939 12.0462 105.8 0.96418 0.00
    3 3 18 3.2922 3.7590 -86.2 0.96366 0.00
    1 11 0 280.2682 330.9879 90.0 0.96338 0.05
    3 9 4 55.9235 66.1578 -56.2 0.96326 0.02
    3 5 16 23.8626 27.4500 -127.9 0.96317 0.01
    1 11 1 87.6802 104.1617 83.3 0.96248 0.03
    5 2 6 149.2295 198.1807 41.9 0.96225 0.07
    4 5 11 37.4869 50.4838 142.2 0.96222 0.02
    5 1 7 22.5959 31.2238 -156.8 0.96212 0.01
    3 1 19 9.9729 16.7623 -147.0 0.96122 0.00
    4 1 15 39.8926 66.4895 -67.5 0.96117 0.02
    5 3 4 51.2205 86.8428 -79.9 0.96099 0.02
    1 11 2 105.5000 148.3389 17.6 0.95982 0.04
    1 3 22 3.4191 3.9771 -62.3 0.95964 0.00
    2 10 6 64.5087 68.6719 -113.4 0.95951 0.02
    0 9 14 41.1593 51.4935 90.0 0.95875 0.01
    0 11 5 12.2668 14.9828 -90.0 0.95843 0.00
    2 7 16 14.0268 18.5690 112.1 0.95817 0.00
    4 3 14 6.7314 10.6677 -94.2 0.95651 0.00
    2 9 11 44.5119 65.7966 16.4 0.95633 0.02
    2 5 19 30.2398 42.3488 68.1 0.95625 0.01
    4 7 5 13.8373 19.1740 14.6 0.95620 0.01
    0 2 23 268.9169 358.7913 -0.0 0.95600 0.04
    4 6 9 61.7179 83.5579 121.0 0.95593 0.03
    2 4 20 88.9432 121.8664 48.0 0.95586 0.03
    1 11 3 4.4541 5.2291 92.9 0.95542 0.00
    3 9 5 10.3406 11.1243 -156.0 0.95530 0.00
    1 10 10 187.3721 217.9356 163.7 0.95451 0.07
    2 8 14 44.0353 51.6642 16.2 0.95444 0.02
    0 5 21 166.9192 196.9880 90.0 0.95428 0.03
    1 0 23 56.5745 65.0160 -90.0 0.95399 0.01
    4 4 13 0.8332 1.0515 -90.5 0.95390 0.00
    3 8 10 1.0823 1.7912 128.5 0.95341 0.00
    0 10 11 0.0670 0.0943 -180.0 0.95315 0.00
    5 3 5 71.8948 99.7365 -80.1 0.95308 0.03
    1 8 16 95.5117 126.0411 -49.9 0.95297 0.03
    5 0 8 61.0902 83.3450 180.0 0.95270 0.01
    5 2 7 7.8724 15.1762 41.0 0.95085 0.00
    0 4 22 9.3123 16.5532 0.0 0.95044 0.00
    1 1 23 12.6866 19.5830 -85.2 0.95029 0.00
    3 2 19 119.1093 166.9320 87.4 0.94999 0.04
    4 2 15 100.9064 142.9485 73.0 0.94994 0.04
    1 7 18 53.3816 74.4578 -43.7 0.94974 0.02
    1 11 4 38.5052 54.8180 22.4 0.94936 0.01
    3 7 13 4.3484 6.1152 -17.3 0.94932 0.00
    3 6 15 152.1543 203.6219 55.2 0.94905 0.06
    5 1 8 96.7703 129.1690 146.6 0.94901 0.04
    0 6 20 228.1100 304.5626 180.0 0.94900 0.04
    0 11 6 13.6241 18.2509 90.0 0.94888 0.00
    5 4 0 293.3968 386.5726 -90.0 0.94879 0.07
    2 10 7 59.0874 67.6500 -39.2 0.94821 0.02
    5 4 1 2.2315 2.2437 20.0 0.94793 0.00
    2 6 18 165.4594 158.1670 178.8 0.94750 0.06
    4 7 6 69.1362 62.2831 163.2 0.94671 0.03
    2 3 21 17.3640 14.3627 123.5 0.94637 0.01
    3 9 6 20.0929 18.6942 179.6 0.94583 0.01
    5 4 2 244.8110 302.0724 -66.5 0.94538 0.11
    5 3 6 7.8554 11.0466 -48.4 0.94368 0.00
    2 0 22 7.0991 16.8254 -0.0 0.94262 0.00
    4 5 12 1.2804 3.2349 -107.5 0.94233 0.00
    1 9 14 23.4833 53.3616 -153.8 0.94204 0.01
    1 11 5 21.4352 32.8044 95.4 0.94174 0.01
    0 8 17 1.5878 1.7500 0.0 0.94142 0.00
    5 4 3 38.7174 53.1484 -33.3 0.94118 0.02
    4 6 10 52.0977 63.5473 163.6 0.93972 0.02
    1 2 23 121.6504 142.7772 54.9 0.93943 0.04
    2 1 22 102.8566 117.7015 -98.2 0.93905 0.03
    5 0 9 29.3940 35.0613 -90.0 0.93831 0.01
    4 0 16 79.9296 93.7259 -180.0 0.93825 0.02
    5 2 8 71.1961 88.6780 -29.2 0.93819 0.03
    0 11 7 31.7471 46.2090 -90.0 0.93794 0.01
    3 4 18 45.1755 71.2172 58.6 0.93785 0.02
    1 5 21 2.8651 4.7708 57.5 0.93780 0.00
    0 3 23 8.0915 13.8389 90.0 0.93778 0.00
    2 9 12 20.1616 29.5446 -40.3 0.93680 0.01
    1 10 11 60.3098 88.0209 -109.6 0.93673 0.02
    4 7 7 14.9160 23.0149 29.3 0.93585 0.01
    3 8 11 57.7548 83.3624 69.8 0.93568 0.02
    2 10 8 10.6999 15.2856 154.7 0.93565 0.00
    5 4 4 23.8583 32.1330 112.8 0.93539 0.01
    0 7 19 89.1878 115.2287 -90.0 0.93502 0.01
    3 9 7 56.9572 73.5302 130.2 0.93500 0.02
    3 5 17 215.8634 281.1284 135.9 0.93492 0.08
    5 1 9 100.1220 128.9905 -130.5 0.93478 0.04
    4 1 16 62.5137 80.5419 111.6 0.93473 0.02
    1 4 22 144.8781 164.3602 117.4 0.93415 0.04
    0 9 15 0.4904 0.5560 -90.0 0.93413 0.00
    0 10 12 35.1092 36.1981 180.0 0.93381 0.01
    5 3 7 30.7379 49.2287 -69.0 0.93293 0.01
    1 6 20 22.1129 46.1710 -15.7 0.93278 0.01
    1 11 6 8.8065 18.2654 81.8 0.93267 0.00
    3 3 19 47.9650 66.2847 -5.0 0.93211 0.02
    4 3 15 7.9135 10.9233 -54.8 0.93206 0.00
    3 0 20 5.0817 6.5358 -0.0 0.93175 0.00
    4 4 14 216.2103 367.0616 47.6 0.93126 0.08
    0 0 24 1.1709 2.4022 -180.0 0.93089 0.00
    2 7 17 129.1379 208.4840 -157.4 0.93035 0.04
    2 8 15 94.5212 146.0125 132.5 0.93014 0.03
    2 2 22 27.2979 27.9063 16.8 0.92856 0.01
    3 1 20 61.3133 89.4237 -61.2 0.92830 0.02
    5 4 5 25.0884 33.8562 87.3 0.92809 0.01
    0 1 24 131.4585 97.0838 -90.0 0.92744 0.02
    3 7 14 7.9117 4.0648 -121.5 0.92699 0.00
    0 11 8 333.0680 289.5892 90.0 0.92579 0.06
    1 8 17 26.2161 22.0416 -93.7 0.92559 0.01
    5 2 9 86.5625 118.3045 -63.1 0.92444 0.04
    4 2 16 111.3573 156.8770 -23.1 0.92439 0.04
    2 5 20 10.7150 17.1547 -122.1 0.92382 0.00
    4 7 8 22.6900 37.1889 -166.2 0.92377 0.01
    3 6 16 1.0195 1.8949 -20.2 0.92357 0.00
    4 8 0 3.5286 6.6268 180.0 0.92356 0.00
    5 0 10 3.1815 5.3347 -0.0 0.92297 0.00
    3 9 8 27.3156 48.9680 -69.8 0.92296 0.01
    4 8 1 8.5002 13.9760 -60.9 0.92278 0.00
    4 6 11 11.8966 19.1539 38.9 0.92274 0.00
    1 11 7 22.7569 34.6142 106.8 0.92228 0.01
    1 3 23 51.8610 85.4435 2.7 0.92213 0.02
    4 5 13 84.4910 140.8431 159.8 0.92205 0.03
    2 10 9 28.8954 50.3677 -85.6 0.92201 0.01
    2 4 21 34.5137 63.0864 168.1 0.92189 0.01
    5 3 8 35.9748 45.8858 -85.4 0.92096 0.02
    4 8 2 18.4002 25.3505 -163.2 0.92042 0.01
    5 1 10 20.2846 23.6528 166.3 0.91961 0.01
    1 7 19 23.5384 25.5040 6.2 0.91950 0.01
    5 4 6 23.5136 25.7192 -96.8 0.91941 0.01
    0 5 22 31.2040 36.0976 -90.0 0.91892 0.00
    1 9 15 139.4703 175.7808 -50.3 0.91865 0.04
    1 10 12 371.5497 466.6070 127.4 0.91835 0.12
    3 2 20 105.1593 125.9832 -48.0 0.91817 0.04
    2 6 19 79.4465 110.4482 -19.6 0.91747 0.03
    5 5 0 20.4610 27.3598 90.0 0.91742 0.00
    3 8 12 15.6700 22.0188 -15.2 0.91736 0.01
    0 2 24 18.2049 26.0411 180.0 0.91734 0.00
    2 9 13 53.6134 64.5096 11.2 0.91686 0.02
    5 5 1 37.7855 47.8240 17.9 0.91665 0.02
    4 8 3 100.5249 128.5794 -121.7 0.91654 0.04
    0 6 21 3.3468 4.3077 -180.0 0.91573 0.00
    1 0 24 0.0142 0.0149 0.0 0.91557 0.00
    2 11 0 10.8410 14.7817 180.0 0.91505 0.00
    5 5 2 27.5881 43.1925 -3.2 0.91435 0.01
    2 11 1 5.2083 9.2461 -122.7 0.91428 0.00
    0 10 13 25.7556 43.6892 -0.0 0.91406 0.00
    0 4 23 61.2008 105.2100 180.0 0.91395 0.01
    0 8 18 40.9249 47.6773 -180.0 0.91347 0.01
    0 11 9 47.3126 46.8475 90.0 0.91256 0.01
    1 1 24 37.2944 41.5423 -26.3 0.91229 0.01
    4 0 17 129.6589 149.2842 -90.0 0.91208 0.02
    2 11 2 34.0633 40.2256 -174.9 0.91199 0.01
    2 3 22 202.6938 248.7787 88.4 0.91185 0.06
    4 8 4 57.6407 61.6099 162.4 0.91119 0.02
    1 11 8 146.6311 155.0390 7.9 0.91071 0.05
    4 7 9 1.2570 1.3852 40.0 0.91063 0.00
    5 5 3 18.4487 21.2104 18.3 0.91054 0.01
    3 9 9 42.6361 61.6764 66.3 0.90985 0.02
    0 9 16 0.0446 0.0638 -90.0 0.90980 0.00
    5 2 10 44.7337 62.3099 73.8 0.90976 0.02
    3 10 0 84.6281 128.0302 -90.0 0.90956 0.02
    5 4 7 48.9603 69.2272 -16.0 0.90945 0.02
    4 1 17 77.4528 105.7016 -114.1 0.90884 0.03
    3 10 1 32.4146 44.5342 -6.0 0.90880 0.01
    3 4 19 48.4478 65.9738 -121.4 0.90869 0.02
    4 4 15 12.8532 17.3602 5.0 0.90865 0.00
    2 11 3 172.6167 230.3391 -58.3 0.90822 0.06
    5 3 9 36.1677 45.4135 37.1 0.90794 0.01
    4 3 16 4.4409 5.5418 -157.2 0.90789 0.00
    3 5 18 4.5884 5.0561 144.2 0.90753 0.00
    2 10 10 19.0214 20.3700 31.1 0.90744 0.01
    2 0 23 2.3968 3.0270 90.0 0.90699 0.00
    5 0 11 346.6840 437.3463 90.0 0.90686 0.07
    3 10 2 12.7188 16.8690 -90.6 0.90655 0.00
    2 8 16 92.5053 113.8404 -15.5 0.90611 0.03
    5 5 4 44.1758 57.4603 2.2 0.90529 0.02
    4 6 12 17.2830 25.3175 122.3 0.90515 0.01
    3 7 15 57.0442 87.7195 -157.5 0.90468 0.02
    0 7 20 1.0961 1.7100 -90.0 0.90463 0.00
    4 8 5 103.5907 176.7007 -99.5 0.90445 0.04
    1 5 22 32.2189 49.7205 -178.6 0.90417 0.01
    2 1 23 64.2861 72.2725 -161.9 0.90381 0.02
    5 1 11 32.0335 38.8884 -91.6 0.90367 0.01
    2 7 18 26.6543 30.9600 -5.7 0.90334 0.01
    2 11 4 4.3205 6.1101 27.6 0.90301 0.00
    3 10 3 4.1293 6.9515 -98.4 0.90285 0.00
    1 2 24 5.3279 7.7657 -170.3 0.90267 0.00
    3 3 20 2.1148 2.6502 79.8 0.90199 0.00
    4 5 14 19.6362 18.9082 -117.2 0.90155 0.01
    0 3 24 8.5809 13.6748 90.0 0.90121 0.00
    1 6 21 35.9302 63.7062 -57.5 0.90113 0.01
    3 0 21 100.9619 91.4569 -90.0 0.90020 0.02
    1 10 13 70.1105 100.7099 -121.0 0.89954 0.02
    0 12 0 1.0107 1.4346 -0.0 0.89950 0.00
    1 4 23 43.7951 60.8854 4.7 0.89944 0.01
    4 2 17 20.2904 27.7636 45.9 0.89933 0.01
    1 8 18 19.4724 26.6766 -57.6 0.89898 0.01
    0 12 1 290.0741 412.1473 180.0 0.89877 0.05
    5 5 5 8.2388 11.8602 -70.7 0.89868 0.00
    3 8 13 45.2769 65.0177 173.1 0.89862 0.02
    3 6 17 11.1642 16.1535 144.8 0.89858 0.00
    0 11 10 11.2526 17.0903 -90.0 0.89843 0.00
    5 4 8 55.6036 86.5957 -15.4 0.89835 0.02
    1 11 9 0.7026 1.3344 -88.0 0.89812 0.00
    3 10 4 53.3457 71.2082 -111.0 0.89773 0.02
    3 1 21 233.1698 302.8073 160.4 0.89709 0.07
    2 9 14 20.5677 28.6977 -19.4 0.89670 0.01
    0 12 2 355.0885 503.9333 -0.0 0.89660 0.06
    4 7 10 82.2023 117.1089 68.8 0.89659 0.03
    2 11 5 40.2665 58.3810 -123.6 0.89644 0.01
    4 8 6 44.5757 65.7626 -105.7 0.89640 0.02
    3 9 10 24.3029 38.1887 -63.4 0.89585 0.01
    1 9 16 8.9138 19.1457 155.1 0.89549 0.00
    2 2 23 12.2714 18.6934 25.8 0.89445 0.00
    5 2 11 62.5429 105.3874 112.1 0.89432 0.02
    0 10 14 10.1970 17.3679 180.0 0.89408 0.00
    5 3 10 0.5641 1.0049 -165.7 0.89402 0.00
    2 5 21 28.9870 61.7375 90.0 0.89304 0.01
    0 12 3 1.7622 3.7348 -180.0 0.89301 0.00
    2 10 11 80.2303 98.3467 6.5 0.89212 0.03
    3 10 5 75.2995 139.4935 -18.7 0.89128 0.03
    5 5 6 106.7191 199.7299 -0.1 0.89079 0.04
    0 1 25 13.2171 30.4768 90.0 0.89060 0.00
    1 7 20 0.9745 2.0176 -119.6 0.89055 0.00
    5 0 12 1.5245 2.2785 -0.0 0.89015 0.00
    2 4 22 7.7297 11.2840 -50.1 0.88989 0.00
    2 6 20 51.5910 58.1497 -148.9 0.88871 0.02
    2 11 6 60.1639 67.8429 110.3 0.88861 0.02
    0 12 4 173.3563 210.2477 -0.0 0.88806 0.03
    3 2 21 31.6764 41.9805 84.1 0.88794 0.01
    1 3 24 18.5148 28.3604 150.9 0.88729 0.01
    4 8 7 53.8414 83.0172 81.9 0.88717 0.02
    5 1 12 46.0051 69.1878 169.5 0.88714 0.02
    4 6 13 10.2750 15.7443 23.8 0.88713 0.00
    4 0 18 25.4482 37.3768 180.0 0.88659 0.00
    0 8 19 262.4237 375.4474 -0.0 0.88646 0.04
    5 4 9 113.2947 171.8810 -48.3 0.88626 0.04
    4 4 16 64.7173 98.7060 63.4 0.88621 0.02
    0 9 17 3.7434 6.3183 -90.0 0.88589 0.00
    0 5 23 21.6647 37.1537 90.0 0.88582 0.00
    1 12 0 160.0251 305.2028 -90.0 0.88566 0.03
    1 12 1 3.8473 6.7996 7.5 0.88496 0.00
    1 11 10 48.6397 75.4774 4.2 0.88464 0.01
    0 6 22 17.3739 30.8098 -180.0 0.88434 0.00
    4 3 17 12.0430 21.2455 68.9 0.88412 0.00
    4 1 18 3.1559 4.6652 64.5 0.88361 0.00
    3 10 6 1.5319 2.4324 -19.1 0.88358 0.00
    0 11 11 15.3991 22.4355 90.0 0.88356 0.00
    5 6 0 19.3537 24.4835 -90.0 0.88301 0.00
    1 12 2 42.7552 58.2916 119.3 0.88289 0.01
    3 7 16 20.0437 21.3385 31.5 0.88253 0.01
    2 8 17 5.5558 5.8352 163.7 0.88248 0.00
    5 6 1 17.9285 20.7458 97.4 0.88232 0.01
    0 12 5 8.7925 9.3405 -0.0 0.88181 0.00
    4 7 11 77.7790 83.5489 -57.7 0.88180 0.03
    5 5 7 1.3881 1.5499 153.3 0.88172 0.00
    0 2 25 44.2850 46.7175 -0.0 0.88165 0.01
    3 9 11 57.5310 76.4245 36.9 0.88110 0.02
    3 5 19 23.4056 31.7256 -146.7 0.88103 0.01
    4 5 15 76.6601 102.8637 95.8 0.88099 0.03
    3 4 20 15.5694 20.6538 103.6 0.88073 0.00
    1 10 14 43.0559 50.8336 9.5 0.88048 0.01
    5 6 2 20.8179 22.5274 -41.2 0.88027 0.01
    1 0 25 112.6487 108.1935 -90.0 0.88007 0.02
    0 4 24 1.2166 1.2287 -180.0 0.88000 0.00
    3 8 14 182.9284 220.9194 -84.3 0.87961 0.06
    2 11 7 2.5741 3.1086 -70.1 0.87961 0.00
    2 3 23 9.5997 12.3025 -65.5 0.87948 0.00
    1 12 3 52.3978 67.7065 11.0 0.87946 0.02
    5 3 11 121.7469 160.2677 17.9 0.87936 0.05
    5 2 12 23.5657 25.0240 -5.7 0.87828 0.01
    2 7 19 55.7672 71.8755 -105.2 0.87720 0.02
    1 1 25 1.2430 1.5756 27.8 0.87716 0.00
    5 6 3 3.0380 4.3439 89.3 0.87687 0.00
    4 8 8 55.0038 82.9639 -32.1 0.87686 0.02
    2 9 15 55.8677 74.7528 79.1 0.87646 0.02
    2 10 12 39.7277 54.7270 16.4 0.87620 0.01
    0 7 21 39.1087 65.7749 90.0 0.87568 0.01
    4 2 18 102.3593 212.2076 -80.7 0.87486 0.03
    1 12 4 4.4014 10.0528 -129.8 0.87473 0.00
    3 10 7 5.1009 12.0733 121.4 0.87473 0.00
    0 12 6 0.9115 2.0995 -180.0 0.87435 0.00
    3 6 18 51.2514 111.5364 169.1 0.87418 0.02
    0 10 15 35.9348 65.7139 -0.0 0.87401 0.01
    2 0 24 1.8798 2.3740 180.0 0.87378 0.00
    5 4 10 56.9273 74.8312 92.0 0.87330 0.02
    3 3 21 60.1598 75.5754 24.3 0.87328 0.02
    1 8 19 60.6556 79.2839 33.9 0.87320 0.02
    5 0 13 3.6922 5.5191 -90.0 0.87299 0.00
    1 9 17 87.0144 155.8430 7.9 0.87265 0.02
    1 5 23 15.3297 27.5034 52.0 0.87259 0.00
    5 6 4 20.5738 34.9630 -84.4 0.87218 0.01
    5 5 8 36.6758 57.8156 28.4 0.87160 0.01
    1 6 22 0.9150 1.1114 63.4 0.87118 0.00
    4 9 0 12.0454 15.6264 -180.0 0.87095 0.00
    2 1 24 69.4284 90.5823 2.9 0.87093 0.02
    1 11 11 11.4504 15.5240 112.0 0.87042 0.00
    3 0 22 1.0432 1.4510 -0.0 0.87034 0.00
    4 9 1 4.4508 6.3342 -117.5 0.87029 0.00
    5 1 13 83.9803 108.0870 -146.9 0.87015 0.03
    2 11 8 24.2964 25.3541 27.9 0.86956 0.01
    4 6 14 69.2350 86.6966 -159.2 0.86883 0.02
    1 12 5 48.7219 65.0145 -10.7 0.86876 0.01
    1 2 25 32.2592 49.5169 52.9 0.86860 0.01
    4 9 2 10.4909 12.2384 -53.6 0.86832 0.00
    0 11 12 1.1603 1.2829 -90.0 0.86808 0.00
    3 1 22 125.6927 167.5608 -38.3 0.86752 0.04
    0 3 25 11.1822 15.3250 -90.0 0.86730 0.00
    1 4 24 29.0983 46.3174 171.2 0.86702 0.01
    4 7 12 9.8869 16.8062 117.6 0.86642 0.00
    5 6 5 69.4397 115.1672 106.4 0.86626 0.03
    0 12 7 0.1290 0.2107 -180.0 0.86577 0.00
    3 9 12 4.0894 6.6877 -84.3 0.86575 0.00
    4 8 9 168.1887 264.8616 162.3 0.86560 0.06
    4 9 3 25.0805 33.3631 -151.1 0.86506 0.01
    3 10 8 6.3106 8.5273 171.4 0.86484 0.00
    5 3 12 56.9169 59.9539 127.8 0.86410 0.02
    4 4 17 5.4978 5.6552 -141.5 0.86406 0.00
    2 5 22 12.6397 15.2380 -129.6 0.86386 0.00
    1 7 21 45.9132 38.1707 -158.7 0.86289 0.01
    2 2 24 13.7556 11.5913 97.0 0.86255 0.00
    0 9 18 25.4949 23.6899 90.0 0.86247 0.00
    4 0 19 0.9882 1.4748 -90.0 0.86184 0.00
    5 2 13 4.0478 5.5755 160.7 0.86179 0.00
    1 12 6 13.2424 18.3361 164.8 0.86162 0.00
    1 10 15 18.5841 17.8810 -48.4 0.86130 0.01
    2 6 21 15.4535 14.7517 -53.0 0.86121 0.00
    4 3 18 47.5728 50.2469 -177.4 0.86084 0.02
    3 7 17 72.2215 77.3544 178.8 0.86065 0.02
    4 9 4 58.5211 63.3518 -152.6 0.86056 0.02
    5 5 9 11.3656 12.4884 97.7 0.86054 0.00
    4 5 16 13.9710 15.4374 -58.2 0.86049 0.00
    3 8 15 43.5578 48.0717 6.0 0.86048 0.01
    0 8 20 4.4854 5.0261 180.0 0.86044 0.00
    2 10 13 142.0204 150.6275 -8.7 0.85982 0.04
    2 4 23 33.4921 36.3951 151.3 0.85973 0.01
    5 4 11 119.7170 139.9925 67.5 0.85962 0.04
    2 8 18 1.7684 2.4093 -85.2 0.85933 0.00
    0 0 26 0.9411 1.3707 0.0 0.85928 0.00
    3 2 22 4.1809 5.8893 -63.2 0.85923 0.00
    5 6 6 19.5131 26.1870 -133.1 0.85918 0.01
    4 1 19 6.5635 9.0966 -25.1 0.85910 0.00
    2 11 9 109.3464 108.7563 -92.2 0.85857 0.03
    0 1 26 26.8557 40.5418 -90.0 0.85657 0.00
    2 9 16 79.6858 100.7324 175.6 0.85627 0.02
    0 12 8 19.1826 22.6735 -180.0 0.85618 0.00
    1 11 12 38.7768 36.8406 12.3 0.85562 0.01
    5 0 14 132.1416 131.7616 180.0 0.85554 0.02
    3 5 20 127.7872 129.9544 -131.3 0.85547 0.04
    1 3 25 32.8055 33.4534 19.2 0.85487 0.01
    4 9 5 90.9258 93.1087 11.4 0.85487 0.03
    0 5 24 45.6610 46.4191 -90.0 0.85480 0.01
    0 6 23 34.2349 35.1346 180.0 0.85472 0.00
    3 10 9 53.4450 67.7169 -71.0 0.85403 0.02
    0 10 16 41.9238 50.2984 0.0 0.85399 0.01
    3 4 21 128.1470 152.3341 163.9 0.85394 0.04
    4 8 10 23.1056 25.5729 -46.2 0.85351 0.01
    1 12 7 80.3337 88.7678 133.4 0.85341 0.02
    5 1 14 49.5759 35.7219 -176.4 0.85286 0.02
    0 11 13 37.8939 26.6207 -90.0 0.85215 0.01
    2 7 20 60.6052 40.6035 20.1 0.85196 0.02
    4 2 19 73.5025 58.7673 44.1 0.85105 0.02
    5 6 7 21.1695 16.7757 90.9 0.85104 0.01
    4 7 13 117.3694 98.9499 -133.7 0.85057 0.04
    3 6 19 110.2708 95.3015 -93.2 0.85042 0.03
    4 6 15 36.3019 31.0358 -110.3 0.85038 0.01
    1 9 18 80.7589 68.5713 163.9 0.85025 0.02
    3 9 13 23.8741 17.1494 124.2 0.84994 0.01
    2 3 24 266.1539 216.5587 73.8 0.84910 0.07
    5 5 10 132.5269 117.7032 8.1 0.84866 0.05
    0 2 26 14.3955 13.2984 180.0 0.84859 0.00
    3 11 0 0.2107 0.1822 90.0 0.84849 0.00
    5 3 13 16.6519 14.4369 51.5 0.84838 0.01
    0 4 25 106.6423 89.6341 180.0 0.84834 0.01
    1 8 20 207.8085 177.5823 -93.1 0.84830 0.06
    0 7 22 49.0440 43.9179 -90.0 0.84811 0.01
    4 9 6 198.8526 181.5626 -102.9 0.84806 0.06
    3 11 1 18.0336 18.0913 -2.9 0.84788 0.01
    2 12 0 29.9924 29.3202 -0.0 0.84767 0.00
    1 0 26 36.2258 34.6710 0.0 0.84719 0.00
    2 12 1 7.7364 7.2519 -48.5 0.84706 0.00
    5 7 0 102.7324 90.6355 -90.0 0.84694 0.02
    2 11 10 52.4392 42.9519 50.8 0.84678 0.02
    5 7 1 13.5217 11.3687 -41.0 0.84633 0.00
    3 11 2 15.7402 17.0932 -158.4 0.84606 0.00
    3 3 22 31.8753 35.8713 132.2 0.84594 0.01
    0 12 9 9.9095 11.1938 -0.0 0.84569 0.00
    5 4 12 119.6647 111.5701 83.9 0.84534 0.04
    2 12 2 81.1408 74.2586 -63.4 0.84524 0.02
    5 2 14 88.2617 75.6303 -46.3 0.84499 0.03
    1 1 26 115.7652 84.3771 -54.9 0.84459 0.03
    6 0 0 83.3719 61.2330 -0.0 0.84458 0.01
    5 7 2 51.5371 36.7944 172.6 0.84452 0.02
    1 12 8 67.0733 41.5255 -95.6 0.84422 0.02
    6 0 1 27.5518 16.8239 90.0 0.84398 0.01
    2 10 14 106.3746 64.3636 94.6 0.84313 0.03
    3 11 3 19.2994 12.0621 54.5 0.84304 0.01
    1 5 24 26.2663 17.2840 -150.0 0.84289 0.01
    1 6 23 115.1637 77.3273 -100.1 0.84282 0.03
    2 0 25 0.8731 0.5962 90.0 0.84277 0.00
    3 10 10 119.3319 79.4423 87.6 0.84242 0.04
    4 4 18 65.0631 45.7118 -43.0 0.84229 0.02
    2 12 3 2.2347 1.6245 74.2 0.84223 0.00
    6 0 2 4.9300 3.5201 -0.0 0.84218 0.00
    1 10 16 58.9435 43.9994 81.1 0.84212 0.02
    3 0 23 109.2806 82.6432 -90.0 0.84206 0.02
    6 1 0 23.0477 16.6311 -180.0 0.84201 0.00
    5 6 8 35.1221 25.5659 -144.0 0.84193 0.01
    5 7 3 34.5829 23.4318 -30.8 0.84151 0.01
    6 1 1 27.7200 19.4867 22.8 0.84141 0.01
    3 8 16 50.8096 32.7718 -50.0 0.84135 0.01
    4 8 11 12.0519 10.6167 176.0 0.84072 0.00
    1 11 13 53.4850 56.3724 141.6 0.84035 0.01
    4 9 7 85.0351 92.2198 37.9 0.84023 0.03
    2 1 25 0.5597 0.6159 -151.3 0.84021 0.00
    4 5 17 139.9819 146.5640 114.1 0.84017 0.04
    0 9 19 1.4081 1.2713 -90.0 0.83963 0.00
    6 1 2 57.0160 51.7971 66.0 0.83962 0.02
    3 1 23 52.2690 45.3227 166.5 0.83951 0.01
    6 0 3 323.4493 296.8879 90.0 0.83920 0.06
    3 7 18 57.9566 59.4699 62.5 0.83913 0.02
    3 11 4 34.1837 37.0961 70.0 0.83887 0.01
    4 3 19 42.0950 31.0763 -12.7 0.83813 0.01
    2 12 4 25.6248 18.8785 -5.2 0.83807 0.01
    5 0 15 0.0023 0.0016 -90.0 0.83791 0.00
    4 0 20 7.9016 5.7048 -180.0 0.83787 0.00
    5 7 4 7.9249 5.0287 168.4 0.83737 0.00
    1 2 26 4.8943 3.5769 18.1 0.83694 0.00
    2 8 19 47.4285 36.4337 140.4 0.83673 0.01
    1 4 25 136.2311 106.5258 113.2 0.83670 0.03
    6 1 3 105.4259 78.9647 86.6 0.83668 0.04
    1 7 22 101.0990 78.7951 -16.9 0.83648 0.03
    2 9 17 8.3415 6.0759 18.9 0.83625 0.00
    2 5 23 26.9620 19.2487 137.0 0.83619 0.01
    5 5 11 107.9138 75.4216 92.8 0.83608 0.04
    0 11 14 2.2209 1.4473 90.0 0.83589 0.00
    0 3 26 15.7843 9.9832 90.0 0.83577 0.00
    0 8 21 62.5431 48.6271 -0.0 0.83541 0.01
    5 1 15 49.3062 38.6305 -159.1 0.83539 0.02
    4 1 20 139.7426 112.7798 -17.7 0.83535 0.04
    6 0 4 56.2549 48.0482 -180.0 0.83509 0.01
    2 6 22 117.4445 110.1774 132.9 0.83495 0.03
    6 2 0 37.8649 32.2825 -180.0 0.83442 0.01
    0 12 10 3.5278 3.0478 -180.0 0.83441 0.00
    4 7 14 40.2013 34.6606 79.5 0.83440 0.01
    2 11 11 64.7471 54.3892 -41.5 0.83428 0.02
    1 12 9 12.6656 10.3959 35.5 0.83416 0.00
    0 10 17 16.8093 14.0093 -180.0 0.83412 0.00
    6 2 1 49.5439 41.5148 -125.4 0.83384 0.02
    3 9 14 79.4176 77.2956 -173.3 0.83380 0.02
    3 11 5 6.9547 5.3591 124.5 0.83360 0.00
    2 12 5 21.7331 17.6411 142.8 0.83282 0.01
    2 2 25 95.3924 85.7126 36.8 0.83268 0.02
    6 1 4 26.9148 23.5861 -149.6 0.83260 0.01
    5 3 14 74.2643 74.2638 -176.8 0.83233 0.02
    5 7 5 9.7320 10.5041 160.2 0.83212 0.00
    6 2 2 5.7704 5.8248 162.1 0.83211 0.00
    3 2 23 20.8407 24.2821 -76.5 0.83199 0.01
    5 6 9 76.3295 83.3750 36.8 0.83194 0.03
    4 6 16 63.2362 71.8364 -172.6 0.83191 0.02
    4 9 8 116.1334 118.6322 -86.0 0.83146 0.04
    2 4 24 0.6661 0.6659 -104.1 0.83129 0.00
    3 5 21 24.0684 14.2396 56.5 0.83086 0.01
    5 4 13 18.6447 10.5525 -164.2 0.83061 0.01
    3 10 11 6.3486 5.0672 -110.9 0.83012 0.00
    6 0 5 94.6121 77.3483 90.0 0.82989 0.02
    0 13 1 186.3006 172.2085 90.0 0.82974 0.03
    6 2 3 59.5831 47.3610 124.1 0.82924 0.02
    1 9 19 105.7126 122.1160 -25.3 0.82834 0.03
    3 4 22 66.7543 78.0381 -15.5 0.82832 0.02
    0 13 2 3.5107 4.1470 90.0 0.82802 0.00
    5 2 15 3.0129 3.2795 61.3 0.82799 0.00
    4 2 20 119.2114 133.7343 -67.9 0.82795 0.03
    2 7 21 35.0212 36.7510 -142.2 0.82764 0.01
    6 1 5 32.8147 31.3976 148.1 0.82744 0.01
    3 6 20 25.9816 28.7521 158.1 0.82736 0.01
    4 8 12 70.5937 77.2184 -37.9 0.82736 0.02
    3 11 6 203.1350 232.7246 -3.4 0.82729 0.06
    0 6 24 38.3321 24.9152 180.0 0.82676 0.00
    2 12 6 45.2348 26.3438 -57.0 0.82652 0.01
    2 10 15 33.4683 15.8227 122.6 0.82624 0.01
    5 7 6 53.9330 30.5900 149.0 0.82585 0.02
    0 5 25 32.6433 18.3133 -90.0 0.82570 0.00
    6 2 4 71.1648 42.9385 160.0 0.82527 0.03
    0 13 3 9.1076 6.0718 -90.0 0.82520 0.00
    0 1 27 35.1928 22.6826 -90.0 0.82503 0.00
    1 11 14 25.3464 13.2128 -97.2 0.82474 0.01
    1 3 26 28.5248 14.3022 -62.2 0.82463 0.01
    1 8 21 121.9950 52.2992 132.0 0.82429 0.03
    6 0 6 0.2148 0.0942 180.0 0.82366 0.00
    1 12 10 13.2700 7.0489 -172.0 0.82332 0.00
    1 10 17 55.5660 34.6493 -86.1 0.82304 0.01
    5 5 12 48.4812 32.7304 -40.0 0.82294 0.02
    0 12 11 169.2943 161.3950 180.0 0.82245 0.02
    3 8 17 155.8538 153.8696 127.5 0.82233 0.04
    6 3 0 25.4523 21.5882 -0.0 0.82223 0.00
    0 7 23 0.9867 0.7914 90.0 0.82188 0.00
    4 9 9 12.2447 9.9614 110.5 0.82184 0.00
    6 3 1 1.1424 0.9897 91.1 0.82167 0.00
    4 10 0 129.2520 127.6938 180.0 0.82162 0.02
    0 13 4 88.9092 86.5941 90.0 0.82128 0.01
    6 1 6 101.8233 91.3262 -91.9 0.82127 0.04
    2 11 12 14.0902 13.7200 54.0 0.82122 0.00
    5 6 10 13.4317 12.5517 101.1 0.82120 0.00
    4 10 1 34.8213 34.4864 43.7 0.82106 0.01
    4 4 19 113.8568 105.9321 171.2 0.82098 0.03
    2 3 25 7.1437 5.3704 -24.0 0.82056 0.00
    6 2 5 72.7398 56.2676 -148.5 0.82024 0.03
    5 0 16 6.2604 4.9326 -180.0 0.82021 0.00
    4 5 18 146.0206 118.0765 -106.1 0.82012 0.04
    6 3 2 19.6910 14.7272 -55.3 0.82001 0.01
    3 11 7 10.7524 8.9740 -105.2 0.82001 0.00
    3 3 23 9.1515 7.0615 179.7 0.81990 0.00
    0 11 15 127.6482 69.8443 90.0 0.81942 0.02
    4 10 2 62.2202 33.0575 155.1 0.81940 0.02
    1 13 0 42.4161 22.2674 90.0 0.81938 0.01
    2 12 7 3.4473 1.6111 10.8 0.81927 0.00
    1 13 1 0.4917 0.2669 159.4 0.81883 0.00
    0 4 26 1.8909 1.0726 0.0 0.81877 0.00
    5 7 7 54.9103 34.3045 -68.2 0.81861 0.02
    3 7 19 160.3678 135.8735 -154.2 0.81805 0.04
    4 7 15 174.1845 145.1098 -125.1 0.81802 0.05
    0 2 27 160.8021 135.8228 -0.0 0.81790 0.02
    5 1 16 18.1190 14.3006 143.2 0.81786 0.01
    3 9 15 116.1258 86.0827 -0.8 0.81746 0.03
    0 9 20 25.7795 18.3659 -90.0 0.81742 0.00
    6 3 3 12.2631 7.9827 110.3 0.81726 0.00
    3 10 12 17.3376 10.8476 84.5 0.81724 0.00
    1 13 2 19.9388 12.1666 -35.9 0.81719 0.01
    4 10 3 1.0467 0.6226 -30.8 0.81666 0.00
    1 0 27 35.4930 21.6878 -90.0 0.81664 0.00
    6 0 7 190.0794 122.9056 90.0 0.81648 0.03
    2 9 18 16.3825 10.9865 101.2 0.81647 0.00
    0 13 5 6.7659 4.6065 -90.0 0.81633 0.00
    5 3 15 44.7975 29.9266 14.4 0.81607 0.01
    4 3 20 57.0111 38.0178 33.0 0.81603 0.02
    1 6 24 77.7941 52.7158 54.8 0.81597 0.02
    5 4 14 87.9263 61.9359 43.9 0.81553 0.03
    3 0 24 4.0934 2.6852 -180.0 0.81528 0.00
    1 5 25 60.0306 33.8359 12.2 0.81495 0.01
    2 8 20 2.2688 1.3000 4.5 0.81474 0.00
    4 0 21 0.3326 0.1906 -90.0 0.81471 0.00
    0 10 18 22.7247 12.4372 0.0 0.81449 0.00
    1 13 3 11.3933 6.1361 -165.7 0.81447 0.00
    1 1 27 11.2739 6.2294 -26.6 0.81431 0.00
    6 2 6 6.1905 3.8392 -31.1 0.81423 0.00
    6 1 7 53.9651 34.3348 -170.6 0.81415 0.02
    2 0 26 1.7204 1.3211 180.0 0.81376 0.00
    4 8 13 40.6264 31.5720 169.0 0.81353 0.01
    4 6 17 99.7497 77.6298 -46.6 0.81350 0.03
    6 3 4 32.0700 24.6990 -24.2 0.81346 0.01
    3 1 24 146.0223 125.7535 0.4 0.81296 0.04
    4 10 4 31.1884 25.2783 158.4 0.81287 0.01
    4 1 21 85.7063 59.5274 -125.8 0.81239 0.02
    3 11 8 17.1052 21.2888 50.8 0.81185 0.00
    1 12 11 56.2058 62.9749 30.8 0.81183 0.01
    4 9 10 70.0228 60.4136 -108.9 0.81147 0.02
    2 1 26 20.7278 17.4879 -40.1 0.81145 0.00
    0 8 22 15.4715 12.8778 180.0 0.81138 0.00
    1 7 23 4.1059 3.3594 93.9 0.81128 0.00
    2 12 8 9.3500 8.1079 -66.0 0.81113 0.00
    5 2 16 115.3513 107.4115 -69.0 0.81090 0.04
    1 13 4 22.4989 21.9534 -138.5 0.81071 0.01
    5 7 8 33.5600 31.2430 -164.5 0.81049 0.01
    0 13 6 216.8522 201.2716 90.0 0.81041 0.03
    5 8 0 278.3779 254.2825 90.0 0.81035 0.04
    2 5 24 47.8660 39.6404 -117.3 0.80995 0.01
    0 12 12 45.2781 37.7375 -180.0 0.80993 0.01
    2 6 23 54.7517 45.3143 -59.1 0.80988 0.01
    5 8 1 13.6405 11.4825 -178.7 0.80982 0.00
    5 6 11 67.9652 57.5033 42.0 0.80979 0.02
    5 5 13 145.9592 124.0408 131.8 0.80932 0.04
    2 10 16 38.4952 32.7457 -21.4 0.80926 0.01
    1 11 15 12.1595 9.2871 -91.9 0.80891 0.00
    6 3 5 36.1492 28.4393 17.7 0.80865 0.01
    6 0 8 262.9112 208.0077 -0.0 0.80842 0.04
    1 4 26 83.1344 68.3848 -13.6 0.80829 0.02
    5 8 2 7.1391 5.7068 105.4 0.80822 0.00
    4 10 5 224.5010 175.7626 -9.4 0.80807 0.07
    2 11 13 104.6458 72.1086 81.1 0.80769 0.03
    1 2 27 19.6206 15.1096 107.2 0.80745 0.00
    6 2 7 16.5694 12.7579 107.6 0.80729 0.01
    3 5 22 68.0352 59.5263 -152.1 0.80720 0.02
    1 9 20 118.2065 92.2724 179.2 0.80699 0.03
    0 3 27 8.0321 3.4468 -90.0 0.80640 0.00
    6 1 8 43.8949 25.2814 115.0 0.80616 0.01
    3 2 24 28.0080 15.5155 -54.4 0.80613 0.01
    6 4 0 27.4016 16.8701 180.0 0.80602 0.00
    1 13 5 0.4373 0.2882 -160.7 0.80594 0.00
    5 8 3 12.4019 9.1966 -120.3 0.80559 0.00
    4 2 21 67.3222 50.3710 52.0 0.80558 0.02
    6 4 1 19.0165 13.8486 -10.2 0.80550 0.01
    3 6 21 45.4717 30.0264 -49.6 0.80504 0.01
    2 2 26 10.6696 8.4903 127.6 0.80466 0.00
    2 4 25 43.9139 33.9164 97.1 0.80445 0.01
    2 7 22 26.0022 20.0935 -26.0 0.80425 0.01
    1 10 18 121.7618 97.0690 130.2 0.80416 0.03
    6 4 2 3.7031 3.3252 43.2 0.80393 0.00
    3 10 13 112.3000 108.6469 -113.1 0.80391 0.03
    3 4 23 57.4494 59.1356 176.1 0.80383 0.01
    0 13 7 11.6002 12.0378 90.0 0.80356 0.00
    3 8 18 61.7342 60.9044 -104.9 0.80350 0.02
    6 3 6 69.7025 70.5454 -120.4 0.80289 0.02
    3 11 9 24.2457 26.6477 120.6 0.80289 0.01
    0 11 16 24.0340 26.3991 -90.0 0.80285 0.00
    5 0 17 40.7191 49.1428 -90.0 0.80256 0.01
    4 10 6 88.8013 112.6438 -157.6 0.80232 0.03
    2 12 9 10.4979 11.5486 -124.2 0.80219 0.00
    5 8 4 207.6806 191.2004 55.8 0.80195 0.06
    5 7 9 40.3597 37.3842 -82.7 0.80157 0.01
    4 7 16 16.5406 15.4966 -3.7 0.80153 0.00
    6 4 3 3.5951 3.4934 30.3 0.80134 0.00
    1 8 22 45.8352 45.6330 -80.7 0.80117 0.01
    3 9 16 6.6133 6.0006 -105.1 0.80100 0.00
    4 9 11 2.7414 3.2415 -17.5 0.80046 0.00
    4 5 19 72.9852 83.3155 71.1 0.80041 0.02
    5 1 17 178.6445 193.2504 -157.8 0.80035 0.05
    0 6 25 5.6352 6.5649 -0.0 0.80034 0.00
    1 13 6 56.7273 61.6077 172.4 0.80024 0.01
    5 4 15 36.4991 37.6012 -145.0 0.80022 0.01
    4 4 20 41.3370 42.2061 -16.8 0.80018 0.01
    1 12 12 1.7985 1.6740 64.1 0.79977 0.00
    5 3 16 27.0688 26.3623 109.5 0.79970 0.01
    6 0 9 0.1299 0.1302 -90.0 0.79957 0.00
    6 2 8 62.8522 63.9640 -8.2 0.79950 0.02
    4 8 14 43.7745 52.2847 -103.7 0.79935 0.01
    0 5 26 5.2037 3.3275 -90.0 0.79836 0.00
    0 0 28 10.8304 8.8237 -180.0 0.79790 0.00
    5 6 12 54.3919 45.9999 -133.1 0.79783 0.02
    6 4 4 55.7023 47.8991 143.1 0.79776 0.02
    3 7 20 70.3047 67.5009 -15.1 0.79747 0.02
    6 1 9 104.4636 98.1950 -150.7 0.79738 0.03
    5 8 5 11.5195 11.2950 -129.6 0.79734 0.00
    2 9 19 19.3441 19.2005 -28.3 0.79701 0.00
    0 12 13 38.2647 37.0030 -0.0 0.79694 0.00
    0 7 24 5.1519 4.9837 90.0 0.79693 0.00
    1 3 27 29.0834 23.1360 -114.7 0.79638 0.01
    6 3 7 0.8983 0.8498 -19.4 0.79623 0.00
    0 13 8 13.7864 21.1317 90.0 0.79588 0.00
    0 9 21 4.9318 7.5253 90.0 0.79587 0.00
    0 1 28 7.6871 16.0334 -90.0 0.79573 0.00
    4 10 7 8.9330 17.3319 53.4 0.79568 0.00
    5 5 14 33.7862 42.5263 -71.5 0.79536 0.01
    4 6 18 50.8950 59.2859 110.9 0.79526 0.01
    0 10 19 16.9302 17.6872 -0.0 0.79517 0.00
    3 3 24 29.8239 30.1612 56.4 0.79512 0.01
    4 3 21 11.2998 6.2100 125.9 0.79459 0.00
    3 12 0 22.4197 14.5028 90.0 0.79395 0.00
    5 2 17 26.8253 20.4755 65.0 0.79383 0.01
    2 11 14 5.8730 5.1752 115.5 0.79381 0.00
    2 3 26 25.7751 27.3632 105.6 0.79371 0.01
    1 13 7 31.3668 32.1382 68.3 0.79365 0.01
    3 12 1 63.3251 60.2021 72.6 0.79345 0.02
    2 8 21 13.4644 11.6483 118.9 0.79340 0.00
    6 4 5 67.0338 52.3166 -63.1 0.79322 0.02
    3 11 10 13.3730 9.9614 -16.0 0.79321 0.00
    1 11 16 10.7012 7.5706 42.1 0.79296 0.00
    2 12 10 15.3995 14.9505 -87.9 0.79254 0.00
    4 0 22 0.8549 0.7422 0.0 0.79237 0.00
    2 10 17 24.3246 19.9060 -160.1 0.79229 0.01
    3 12 2 1.1650 0.6093 -164.9 0.79195 0.00
    5 7 10 16.1788 9.6014 167.3 0.79194 0.00
    5 8 6 16.6309 9.5233 -61.3 0.79181 0.00
    0 4 27 0.4205 0.5155 0.0 0.79110 0.00
    6 2 9 97.2357 105.1232 -157.0 0.79094 0.03
    1 6 25 6.5698 8.8758 -86.7 0.79054 0.00
    4 1 22 61.9146 105.0027 -17.6 0.79024 0.02
    3 10 14 9.4827 18.2044 81.9 0.79021 0.00
    6 0 10 25.5834 32.5735 -180.0 0.79001 0.00
    3 0 25 40.8928 45.2701 -90.0 0.78991 0.00
    3 12 3 58.8019 84.7584 135.6 0.78947 0.02
    0 2 28 2.5596 5.1200 180.0 0.78932 0.00
    2 13 0 15.9969 32.2125 180.0 0.78902 0.00
    4 9 12 13.9319 20.5337 -119.8 0.78890 0.00
    6 3 8 85.5895 99.8614 -77.5 0.78875 0.03
    1 5 26 47.4512 43.9338 -142.3 0.78863 0.01
    2 13 1 4.6833 3.8342 90.4 0.78853 0.00
    0 8 23 1.2465 1.2169 -180.0 0.78832 0.00
    4 10 8 29.6176 36.0306 126.8 0.78821 0.01
    1 0 28 6.2199 8.1902 -0.0 0.78819 0.00
    6 1 10 24.7085 36.6159 84.2 0.78791 0.01
    3 1 25 3.2001 5.5621 16.3 0.78781 0.00
    6 4 6 11.5310 17.4290 74.5 0.78778 0.00
    0 13 9 4.7336 6.8361 90.0 0.78743 0.00
    1 12 13 16.9174 26.8383 164.1 0.78726 0.00
    1 7 24 33.9074 54.3579 9.0 0.78725 0.01
    2 13 2 4.8152 9.1953 -160.9 0.78706 0.00
    2 0 27 8.3336 12.0152 -90.0 0.78657 0.00
    6 5 0 15.3301 21.3405 -180.0 0.78653 0.00
    0 11 17 46.1117 58.8276 90.0 0.78627 0.01
    1 13 8 21.5994 27.2284 -138.3 0.78624 0.01
    1 9 21 80.5075 101.8007 0.4 0.78623 0.02
    1 1 28 20.8112 25.4920 18.4 0.78610 0.00
    3 12 4 13.8859 17.2067 -31.4 0.78605 0.00
    6 5 1 73.5891 97.0844 -155.7 0.78604 0.02
    2 6 24 43.3370 57.0435 141.4 0.78598 0.01
    1 10 19 6.8102 8.5711 -66.9 0.78556 0.00
    5 8 7 43.3504 53.4001 167.7 0.78543 0.01
    5 6 13 20.7127 26.1999 112.4 0.78540 0.01
    2 5 25 38.0392 63.9007 49.4 0.78506 0.01
    4 7 17 7.9673 13.2081 -91.1 0.78504 0.00
    5 0 18 0.4217 0.6689 180.0 0.78503 0.00
    3 8 19 23.7875 41.5548 49.2 0.78494 0.01
    4 8 15 12.6842 21.9591 130.6 0.78491 0.00
    5 4 16 11.4562 18.5256 1.4 0.78476 0.00
    2 13 3 25.3878 41.8709 158.9 0.78463 0.01
    6 5 2 40.0426 60.2336 -49.0 0.78459 0.01
    3 9 17 33.2613 50.4270 -2.1 0.78454 0.01
    2 1 27 25.5232 37.3779 159.6 0.78449 0.01
    3 5 23 4.1894 6.0600 -155.3 0.78449 0.00
    4 2 22 20.1783 34.1922 24.2 0.78396 0.01
    0 12 14 37.6675 62.1285 180.0 0.78359 0.00
    3 6 22 19.5782 36.4085 136.6 0.78347 0.00
    5 3 17 53.3181 103.9595 -21.4 0.78331 0.01
    5 1 18 9.4270 18.0815 1.8 0.78296 0.00
    3 11 11 25.7705 48.9055 136.9 0.78292 0.01
    2 12 11 54.5431 83.1584 -12.4 0.78227 0.01
    6 5 3 8.3946 13.2430 -118.1 0.78218 0.00
    2 7 23 1.6396 2.9149 -165.9 0.78178 0.00
    3 12 5 0.1673 0.3212 110.1 0.78170 0.00
    5 7 11 21.5217 39.9786 -126.1 0.78170 0.01
    6 2 10 5.0658 9.0607 -152.1 0.78168 0.00
    1 4 27 28.1037 59.3979 81.5 0.78163 0.01
    3 2 25 11.1699 24.1169 23.9 0.78159 0.00
    6 4 7 7.1721 13.3712 -18.3 0.78149 0.00
    2 13 4 3.5730 6.7760 167.4 0.78127 0.00
    5 5 15 47.3467 73.3762 119.5 0.78113 0.01
    4 5 20 13.9563 20.9839 -159.1 0.78110 0.00
    6 3 9 5.8842 7.3276 53.0 0.78053 0.00
    3 4 24 14.2826 17.2144 71.9 0.78044 0.00
    4 10 9 1.3944 2.2647 157.5 0.78000 0.00
    4 4 21 63.1865 95.4206 170.2 0.77993 0.02
    1 2 28 9.7357 15.1745 -30.2 0.77992 0.00
    6 0 11 4.7596 6.5937 90.0 0.77984 0.00
    2 11 15 10.7365 12.8566 95.4 0.77966 0.00
_pd_meas_2theta_range_min     0.51000
_pd_meas_2theta_range_max     49.99500
_pd_meas_2theta_range_inc     0.00100
_pd_meas_number_of_points     49486
_pd_meas_scan_method     step
_reflns_number_total     1609
_refine_ls_matrix_type     full
_refine_ls_wR_factor_obs     0.08558
_refine_ls_goodness_of_fit_all     2.107
_refine_ls_number_parameters     92
_refine_ls_number_restraints     56
_refine_ls_number_constraints     16
_refine_ls_weighting_scheme     sigma
_refine_ls_shift/su_max     13.1473
_refine_ls_shift/su_mean     0.4680
_refine_diff_density_max     0.488
_refine_diff_density_min     -0.589
loop_
    _atom_type_symbol
    _atom_type_number_in_cell
    _atom_type_scat_Cromer_Mann_a1
    _atom_type_scat_Cromer_Mann_a2
    _atom_type_scat_Cromer_Mann_a3
    _atom_type_scat_Cromer_Mann_a4
    _atom_type_scat_Cromer_Mann_b1
    _atom_type_scat_Cromer_Mann_b2
    _atom_type_scat_Cromer_Mann_b3
    _atom_type_scat_Cromer_Mann_b4
    _atom_type_scat_Cromer_Mann_c
    _atom_type_scat_dispersion_source
    _atom_type_scat_length_neutron
    _atom_type_scat_dispersion_real
    _atom_type_scat_dispersion_imag
    _atom_type_scat_source
    C 40 2.31 1.02 1.5886 0.865 20.8439 10.2075 0.5687 51.6512 0.2156
https://raw.githubusercontent.com/AdvancedPhotonSource/GSAS-II/refs/heads/main/GSASII/atmdata.py
       0.6648 0.000 0.000
https://raw.githubusercontent.com/AdvancedPhotonSource/GSAS-II/refs/heads/main/GSASII/atmdata.py
    H 44 0.493 0.3229 0.1402 0.0408 10.5109 26.1257 3.1424 57.7997 0.003
https://raw.githubusercontent.com/AdvancedPhotonSource/GSAS-II/refs/heads/main/GSASII/atmdata.py
          -0.374 0.000 0.000
https://raw.githubusercontent.com/AdvancedPhotonSource/GSAS-II/refs/heads/main/GSASII/atmdata.py
    Cl 4 11.4604 7.1964 6.2556 1.6455 0.0104 1.1662 18.5194 47.7784 -9.5574
https://raw.githubusercontent.com/AdvancedPhotonSource/GSAS-II/refs/heads/main/GSASII/atmdata.py
             0.9579 0.055 0.053
https://raw.githubusercontent.com/AdvancedPhotonSource/GSAS-II/refs/heads/main/GSASII/atmdata.py
    F 4 3.5392 2.6412 1.517 1.0243 10.2825 4.2944 0.2615 26.1476 0.2776
https://raw.githubusercontent.com/AdvancedPhotonSource/GSAS-II/refs/heads/main/GSASII/atmdata.py
         0.5654 0.003 0.003
https://raw.githubusercontent.com/AdvancedPhotonSource/GSAS-II/refs/heads/main/GSASII/atmdata.py
    N 20 12.2126 3.1322 2.0125 1.1663 0.0057 9.8933 28.9975 0.5826 -11.529
https://raw.githubusercontent.com/AdvancedPhotonSource/GSAS-II/refs/heads/main/GSASII/atmdata.py
            0.936 0.000 0.001
https://raw.githubusercontent.com/AdvancedPhotonSource/GSAS-II/refs/heads/main/GSASII/atmdata.py
    O 12 3.0485 2.2868 1.5463 0.867 13.2771 5.7011 0.3239 32.9089 0.2508
https://raw.githubusercontent.com/AdvancedPhotonSource/GSAS-II/refs/heads/main/GSASII/atmdata.py
          0.5804 0.002 0.002
https://raw.githubusercontent.com/AdvancedPhotonSource/GSAS-II/refs/heads/main/GSASII/atmdata.py
_computing_structure_refinement
;
<i>GSAS-II</i> (Toby & Von Dreele, 2013)
;
_computing_molecular_graphics
;
DIAMOND (Brandenburg & Putz, 2025)
;
_pd_phase_name     clofarabine
loop_
    _pd_meas_intensity_total
    _pd_proc_ls_weight
    _pd_proc_intensity_bkg_calc
    _pd_calc_intensity_total
    108.711 0 0 0
    106.604 0 0 0
    97.083 0 0 0
    100.936 0 0 0
    95.3 0 0 0
    107.144 0 0 0
    104.181 0 0 0
    102.261 0 0 0
    98.036 0 0 0
    99.68 0 0 0
    99.309 0 0 0
    97.267 0 0 0
    107.337 0 0 0
    103.085 0 0 0
    105.546 0 0 0
    106.379 0 0 0
    104.49 0 0 0
    106.884 0 0 0
    108.513 0 0 0
    107.87 0 0 0
    97.92 0 0 0
    104.368 0 0 0
    102.028 0 0 0
    114.093 0 0 0
    121.164 0 0 0
    107.86 0 0 0
    103.593 0 0 0
    115.4 0 0 0
    118.614 0 0 0
    120.251 0 0 0
    112.358 0 0 0
    114.735 0 0 0
    120.429 0 0 0
    127.819 0 0 0
    112.938 0 0 0
    118.268 0 0 0
    117.026 0 0 0
    114.818 0 0 0
    120.286 0 0 0
    104.749 0 0 0
    113.049 0 0 0
    111.4 0 0 0
    113.711 0 0 0
    110.149 0 0 0
    111.687 0 0 0
    106.671 0 0 0
    117.634 0 0 0
    125.61 0 0 0
    120.222 0 0 0
    113.891 0 0 0
    107.596 0 0 0
    104.44 0 0 0
    114.687 0 0 0
    111.309 0 0 0
    108.388 0 0 0
    106.953 0 0 0
    111.734 0 0 0
    127.258 0 0 0
    124.457 0 0 0
    106.758 0 0 0
    102.258 0 0 0
    111.952 0 0 0
    117.594 0 0 0
    115.469 0 0 0
    114.641 0 0 0
    117.311 0 0 0
    118.327 0 0 0
    119.119 0 0 0
    127.293 0 0 0
    119.561 0 0 0
    119.462 0 0 0
    123.767 0 0 0
    130.622 0 0 0
    135.154 0 0 0
    121.465 0 0 0
    128.004 0 0 0
    128.547 0 0 0
    128.728 0 0 0
    120.149 0 0 0
    116.605 0 0 0
    123.52 0 0 0
    124.887 0 0 0
    116.421 0 0 0
    127.327 0 0 0
    138.581 0 0 0
    129.141 0 0 0
    119.748 0 0 0
    117.967 0 0 0
    122.284 0 0 0
    114.019 0 0 0
    120.303 0 0 0
    129.387 0 0 0
    128.493 0 0 0
    125.006 0 0 0
    121.641 0 0 0
    118.607 0 0 0
    123.283 0 0 0
    122.133 0 0 0
    113.61 0 0 0
    114.426 0 0 0
    106.394 0 0 0
    111.778 0 0 0
    119.992 0 0 0
    119.969 0 0 0
    118.37 0 0 0
    122.102 0 0 0
    122.022 0 0 0
    119.147 0 0 0
    132.195 0 0 0
    117.955 0 0 0
    116.941 0 0 0
    121.06 0 0 0
    119.442 0 0 0
    120.843 0 0 0
    116.328 0 0 0
    118.899 0 0 0
    126.536 0 0 0
    127.038 0 0 0
    126.929 0 0 0
    123.535 0 0 0
    126.929 0 0 0
    121.659 0 0 0
    122.563 0 0 0
    127.324 0 0 0
    125.822 0 0 0
    123.334 0 0 0
    124.659 0 0 0
    130.167 0 0 0
    131.386 0 0 0
    139.604 0 0 0
    139.802 0 0 0
    129.282 0 0 0
    131.013 0 0 0
    131.962 0 0 0
    133.506 0 0 0
    125.889 0 0 0
    123.354 0 0 0
    126.021 0 0 0
    131.799 0 0 0
    131.134 0 0 0
    122.61 0 0 0
    123.51 0 0 0
    119.805 0 0 0
    125.726 0 0 0
    119.288 0 0 0
    122.873 0 0 0
    123.603 0 0 0
    114.619 0 0 0
    121.291 0 0 0
    124.37 0 0 0
    117.586 0 0 0
    117.931 0 0 0
    118.197 0 0 0
    111.373 0 0 0
    116.384 0 0 0
    118.168 0 0 0
    109.56 0 0 0
    108.711 0 0 0
    117.999 0 0 0
    120.655 0 0 0
    119.784 0 0 0
    124.289 0 0 0
    121.902 0 0 0
    133.708 0 0 0
    128.218 0 0 0
    122.787 0 0 0
    121.24 0 0 0
    126.602 0 0 0
    128.332 0 0 0
    118.236 0 0 0
    121.676 0 0 0
    130.173 0 0 0
    126.206 0 0 0
    129.226 0 0 0
    135.549 0 0 0
    119.49 0 0 0
    110.944 0 0 0
    113.564 0 0 0
    116.186 0 0 0
    119.099 0 0 0
    120.744 0 0 0
    117.81 0 0 0
    116.962 0 0 0
    121.406 0 0 0
    124.918 0 0 0
    124.941 0 0 0
    124.154 0 0 0
    131.157 0 0 0
    126.902 0 0 0
    121.581 0 0 0
    122.405 0 0 0
    115.255 0 0 0
    116.28 0 0 0
    111.522 0 0 0
    114.558 0 0 0
    118.143 0 0 0
    109.905 0 0 0
    105.41 0 0 0
    106.738 0 0 0
    114.083 0 0 0
    118.795 0 0 0
    118.816 0 0 0
    114.281 0 0 0
    111.721 0 0 0
    111.274 0 0 0
    107.652 0 0 0
    108.801 0 0 0
    118.194 0 0 0
    118.776 0 0 0
    112.525 0 0 0
    109.508 0 0 0
    112.842 0 0 0
    112.812 0 0 0
    104.853 0 0 0
    108.937 0 0 0
    121.736 0 0 0
    119.704 0 0 0
    119.898 0 0 0
    119.054 0 0 0
    117.519 0 0 0
    126.244 0 0 0
    128.151 0 0 0
    118.977 0 0 0
    118.266 0 0 0
    112.949 0 0 0
    106.258 0 0 0
    113.906 0 0 0
    111.526 0 0 0
    105.093 0 0 0
    110.597 0 0 0
    117.19 0 0 0
    121.708 0 0 0
    124.775 0 0 0
    123.668 0 0 0
    123.682 0 0 0
    116.404 0 0 0
    107.068 0 0 0
    110.116 0 0 0
    112.113 0 0 0
    117.314 0 0 0
    114.24 0 0 0
    108.391 0 0 0
    108.066 0 0 0
    109.98 0 0 0
    114.377 0 0 0
    106.922 0 0 0
    102.317 0 0 0
    104.189 0 0 0
    107.583 0 0 0
    114.602 0 0 0
    109.855 0 0 0
    100.001 0 0 0
    98.905 0 0 0
    103.744 0 0 0
    108.056 0 0 0
    108.526 0 0 0
    105.423 0 0 0
    107.876 0 0 0
    108.513 0 0 0
    105.575 0 0 0
    108.064 0 0 0
    102.057 0 0 0
    98.916 0 0 0
    102.529 0 0 0
    105.82 0 0 0
    107.482 0 0 0
    104.909 0 0 0
    104.022 0 0 0
    99.393 0 0 0
    104.281 0 0 0
    113.719 0 0 0
    115.077 0 0 0
    111.469 0 0 0
    111.914 0 0 0
    111.425 0 0 0
    106.951 0 0 0
    111.821 0 0 0
    115.111 0 0 0
    119.23 0 0 0
    114.16 0 0 0
    107.822 0 0 0
    108.106 0 0 0
    101.766 0 0 0
    100.831 0 0 0
    106.339 0 0 0
    104.384 0 0 0
    107.159 0 0 0
    111.859 0 0 0
    111.74 0 0 0
    116.799 0 0 0
    115.487 0 0 0
    103.05 0 0 0
    98.491 0 0 0
    109.505 0 0 0
    116.173 0 0 0
    110.091 0 0 0
    104.25 0 0 0
    105.68 0 0 0
    106.969 0 0 0
    104.844 0 0 0
    106.234 0 0 0
    107.644 0 0 0
    108.95 0 0 0
    108.061 0 0 0
    103.155 0 0 0
    104.884 0 0 0
    106.818 0 0 0
    104.907 0 0 0
    103.493 0 0 0
    95.874 0 0 0
    95.713 0 0 0
    107.014 0 0 0
    107.956 0 0 0
    107.467 0 0 0
    101.813 0 0 0
    95.141 0 0 0
    100.333 0 0 0
    109.105 0 0 0
    109.418 0 0 0
    102.639 0 0 0
    104.318 0 0 0
    104.979 0 0 0
    100.361 0 0 0
    105.837 0 0 0
    102.65 0 0 0
    100.155 0 0 0
    101.105 0 0 0
    105.927 0 0 0
    110.581 0 0 0
    107.694 0 0 0
    100.974 0 0 0
    105.983 0 0 0
    114.973 0 0 0
    115.94 0 0 0
    97.717 0 0 0
    95.022 0 0 0
    104.976 0 0 0
    107.158 0 0 0
    115.864 0 0 0
    113.66 0 0 0
    100.615 0 0 0
    96.459 0 0 0
    92.825 0 0 0
    93.468 0 0 0
    96.904 0 0 0
    95.687 0 0 0
    100.937 0 0 0
    100.656 0 0 0
    104.895 0 0 0
    101.995 0 0 0
    100.25 0 0 0
    104.86 0 0 0
    102.881 0 0 0
    98.728 0 0 0
    100.083 0 0 0
    98.478 0 0 0
    102.724 0 0 0
    102.673 0 0 0
    96.476 0 0 0
    96.5 0 0 0
    98.884 0 0 0
    90.87 0 0 0
    93.811 0 0 0
    105.672 0 0 0
    101.759 0 0 0
    99.03 0 0 0
    101.136 0 0 0
    102.62 0 0 0
    102.604 0 0 0
    104.106 0 0 0
    99.987 0 0 0
    96.063 0 0 0
    90.157 0 0 0
    97.662 0 0 0
    98.01 0 0 0
    92.687 0 0 0
    99.567 0 0 0
    101.872 0 0 0
    96.189 0 0 0
    100.187 0 0 0
    99.487 0 0 0
    100.915 0 0 0
    110.392 0 0 0
    103.841 0 0 0
    98.393 0 0 0
    99.819 0 0 0
    107.08 0 0 0
    101.693 0 0 0
    100.801 0 0 0
    93.883 0 0 0
    102.524 0 0 0
    103.359 0 0 0
    99.049 0 0 0
    103.378 0 0 0
    105.362 0 0 0
    99.558 0 0 0
    100.11 0 0 0
    105.54 0 0 0
    99.02 0 0 0
    96.688 0 0 0
    94.964 0 0 0
    100.7 0 0 0
    94.966 0 0 0
    88.883 0 0 0
    94.93 0 0 0
    99.766 0 0 0
    95.829 0 0 0
    94.916 0 0 0
    97.259 0 0 0
    94.459 0 0 0
    94.312 0 0 0
    99.381 0 0 0
    102.981 0 0 0
    98.062 0 0 0
    92.832 0 0 0
    91.453 0 0 0
    95.401 0 0 0
    95.162 0 0 0
    94.305 0 0 0
    96.392 0 0 0
    92.87 0 0 0
    92.36 0 0 0
    95.784 0 0 0
    105.231 0 0 0
    102.41 0 0 0
    103.477 0 0 0
    101.576 0 0 0
    100.799 0 0 0
    104.919 0 0 0
    97.042 0 0 0
    86.321 0 0 0
    88.069 0 0 0
    87.798 0 0 0
    88.548 0 0 0
    89.379 0 0 0
    92.828 0 0 0
    90.08 0 0 0
    97.105 0 0 0
    92.79 0 0 0
    96.058 0 0 0
    86.558 0 0 0
    88.799 0 0 0
    95.965 0 0 0
    95.035 0 0 0
    84.121 0 0 0
    88.39 0 0 0
    91.131 0 0 0
    85.116 0 0 0
    85.246 0 0 0
    87.837 0 0 0
    89.372 0 0 0
    83.067 0 0 0
    89.798 0 0 0
    93.294 0 0 0
    89.548 0 0 0
    91.144 0 0 0
    92.802 0 0 0
    93.202 0 0 0
    92.53 0 0 0
    93.637 0 0 0
    86.919 0 0 0
    81.229 0 0 0
    83.792 0 0 0
    82.808 0 0 0
    78.79 0 0 0
    85.145 0 0 0
    91.097 0 0 0
    83.982 0 0 0
    88.339 0 0 0
    89.31 0 0 0
    93.811 0 0 0
    93.513 0 0 0
    80.444 0 0 0
    83.189 0 0 0
    84.093 0 0 0
    90.42 0 0 0
    91.865 0 0 0
    85.352 0 0 0
    83.253 0 0 0
    87.987 0 0 0
    92.116 0 0 0
    90.039 0 0 0
    81.062 0 0 0
    84.108 0 0 0
    79.662 0 0 0
    85.757 0 0 0
    83.8 0 0 0
    83.232 0 0 0
    88.893 0 0 0
    81.005 0 0 0
    80.228 0 0 0
    80.038 0 0 0
    79.604 0 0 0
    79.826 0 0 0
    83.674 0 0 0
    86.246 0 0 0
    90.015 0 0 0
    73.528 0 0 0
    73.571 0 0 0
    83.241 0 0 0
    83.002 0 0 0
    91.951 0 0 0
    81.266 0 0 0
    77.149 0 0 0
    82.209 0 0 0
    78.134 0 0 0
    88.019 0 0 0
    91.544 0 0 0
    87.358 0 0 0
    81.95 0 0 0
    75.776 0 0 0
    82.233 0 0 0
    80.248 0 0 0
    81.215 0 0 0
    82.464 0 0 0
    79.991 0 0 0
    81.834 0 0 0
    82.481 0 0 0
    81.212 0 0 0
    75.883 0 0 0
    81.226 0 0 0
    79.919 0 0 0
    86.534 0 0 0
    95.348 0 0 0
    89.654 0 0 0
    82.901 0 0 0
    78.506 0 0 0
    87.179 0 0 0
    80.772 0 0 0
    79.815 0 0 0
    72.118 0 0 0
    77.122 0 0 0
    79.176 0 0 0
    83.816 0 0 0
    78.876 0 0 0
    82.321 0 0 0
    86.668 0 0 0
    84.413 0 0 0
    76.89 0 0 0
    74.428 0 0 0
    74.624 0 0 0
    84.149 0 0 0
    83.264 0 0 0
    79.742 0 0 0
    86.058 0 0 0
    93.079 0 0 0
    78.837 0 0 0
    76.281 0 0 0
    78.057 0 0 0
    76.204 0 0 0
    72.598 0 0 0
    76.404 0 0 0
    75.451 0 0 0
    77.45 0 0 0
    79.553 0 0 0
    79.205 0 0 0
    71.483 0 0 0
    79.41 0 0 0
    79.999 0 0 0
    81.531 0 0 0
    78.933 0 0 0
    75.341 0 0 0
    77.263 0 0 0
    77.554 0 0 0
    80.024 0 0 0
    78.206 0 0 0
    82.694 0 0 0
    88.917 0 0 0
    75.603 0 0 0
    81.921 0 0 0
    81.861 0 0 0
    83.932 0 0 0
    85.194 0 0 0
    83.103 0 0 0
    77.846 0 0 0
    76.149 0 0 0
    81.488 0 0 0
    79.155 0 0 0
    74.767 0 0 0
    74.559 0 0 0
    69.512 0 0 0
    67.494 0 0 0
    66.652 0 0 0
    69.614 0 0 0
    73.536 0 0 0
    73.97 0 0 0
    79.041 0 0 0
    72.246 0 0 0
    70.852 0 0 0
    68.009 0 0 0
    69.214 0 0 0
    77.513 0 0 0
    83.802 0 0 0
    78.212 0 0 0
    79.665 0 0 0
    81.494 0 0 0
    82.703 0 0 0
    83.882 0 0 0
    72.329 0 0 0
    68.237 0 0 0
    72.629 0 0 0
    83.469 0 0 0
    83.853 0 0 0
    78.977 0 0 0
    77.819 0 0 0
    69.421 0 0 0
    72.623 0 0 0
    75.564 0 0 0
    70.441 0 0 0
    70.672 0 0 0
    77.035 0 0 0
    74.444 0 0 0
    74.868 0 0 0
    71.994 0 0 0
    69.464 0 0 0
    70.165 0 0 0
    79.688 0 0 0
    78.202 0 0 0
    77.056 0 0 0
    86.332 0 0 0
    75.81 0 0 0
    67.225 0 0 0
    73.3 0 0 0
    76.924 0 0 0
    69.819 0 0 0
    70.886 0 0 0
    78.184 0 0 0
    76.5 0 0 0
    72.072 0 0 0
    66.841 0 0 0
    72.116 0 0 0
    66.549 0 0 0
    68.519 0 0 0
    75.17 0 0 0
    73.698 0 0 0
    77.462 0 0 0
    72.828 0 0 0
    79.314 0 0 0
    81 0 0 0
    69.408 0 0 0
    66.588 0 0 0
    71.169 0 0 0
    80.596 0 0 0
    68.35 0 0 0
    72.561 0 0 0
    74.409 0 0 0
    64.928 0 0 0
    64.675 0 0 0
    71.167 0 0 0
    72.777 0 0 0
    62.275 0 0 0
    66.788 0 0 0
    70.804 0 0 0
    70.318 0 0 0
    73.193 0 0 0
    72.863 0 0 0
    71.111 0 0 0
    67.468 0 0 0
    64.587 0 0 0
    66.25 0 0 0
    68.278 0 0 0
    67.374 0 0 0
    69.409 0 0 0
    74.3 0 0 0
    75.845 0 0 0
    69.524 0 0 0
    71.245 0 0 0
    78.015 0 0 0
    69.811 0 0 0
    74.476 0 0 0
    79.457 0 0 0
    68.138 0 0 0
    73.433 0 0 0
    69.192 0 0 0
    72.181 0 0 0
    76.591 0 0 0
    75.474 0 0 0
    79.872 0 0 0
    71.294 0 0 0
    73.632 0 0 0
    74.197 0 0 0
    72.353 0 0 0
    72.192 0 0 0
    70.753 0 0 0
    68.355 0 0 0
    63.04 0 0 0
    67.955 0 0 0
    72.841 0 0 0
    72.061 0 0 0
    73.84 0 0 0
    62.199 0 0 0
    59.266 0 0 0
    59.514 0 0 0
    60.28 0 0 0
    64.555 0 0 0
    64.081 0 0 0
    70.664 0 0 0
    58.695 0 0 0
    56.783 0 0 0
    66.037 0 0 0
    63.078 0 0 0
    62.891 0 0 0
    61.405 0 0 0
    67.654 0 0 0
    71.963 0 0 0
    68.611 0 0 0
    63.892 0 0 0
    59.994 0 0 0
    65.192 0 0 0
    64.366 0 0 0
    64.116 0 0 0
    66.21 0 0 0
    68.141 0 0 0
    73.937 0 0 0
    72.965 0 0 0
    70.206 0 0 0
    64.771 0 0 0
    70.085 0 0 0
    63.86 0 0 0
    64.556 0 0 0
    64.966 0 0 0
    68.764 0 0 0
    70.755 0 0 0
    73.006 0 0 0
    71.043 0 0 0
    64.201 0 0 0
    59.345 0 0 0
    67.207 0 0 0
    73.434 0 0 0
    74.324 0 0 0
    72.178 0 0 0
    78.247 0 0 0
    73.353 0 0 0
    64.252 0 0 0
    63.525 0 0 0
    62.851 0 0 0
    66.696 0 0 0
    62.022 0 0 0
    64.285 0 0 0
    64.356 0 0 0
    62.898 0 0 0
    62.982 0 0 0
    62.448 0 0 0
    67.219 0 0 0
    63.563 0 0 0
    61.115 0 0 0
    69.819 0 0 0
    67.308 0 0 0
    68.57 0 0 0
    65.45 0 0 0
    60.187 0 0 0
    65.186 0 0 0
    66.326 0 0 0
    68.959 0 0 0
    65.494 0 0 0
    62.364 0 0 0
    67.039 0 0 0
    69.7 0 0 0
    59.748 0 0 0
    60.385 0 0 0
    62.758 0 0 0
    70.176 0 0 0
    68.73 0 0 0
    60.251 0 0 0
    68.402 0 0 0
    68.243 0 0 0
    71.105 0 0 0
    68.067 0 0 0
    65.011 0 0 0
    66.489 0 0 0
    65.439 0 0 0
    64.978 0 0 0
    65.527 0 0 0
    60.147 0 0 0
    63.338 0 0 0
    68.432 0 0 0
    62.409 0 0 0
    64.414 0 0 0
    67.229 0 0 0
    66.134 0 0 0
    65.813 0 0 0
    64.808 0 0 0
    62.93 0 0 0
    61.113 0 0 0
    59.699 0 0 0
    62.449 0 0 0
    58.34 0 0 0
    60.846 0 0 0
    64.388 0 0 0
    67.357 0 0 0
    64.727 0 0 0
    59.757 0 0 0
    59.325 0 0 0
    60.749 0 0 0
    59.17 0 0 0
    59.509 0 0 0
    59.205 0 0 0
    60.13 0 0 0
    62.164 0 0 0
    67.607 0 0 0
    65.844 0 0 0
    58.841 0 0 0
    57.935 0 0 0
    55.966 0 0 0
    60.732 0 0 0
    67.487 0 0 0
    65.151 0 0 0
    65.771 0 0 0
    62.08 0 0 0
    57.99 0 0 0
    52.161 0 0 0
    54.547 0 0 0
    58.927 0 0 0
    64.259 0 0 0
    62.628 0 0 0
    60.832 0 0 0
    58.595 0 0 0
    60.387 0 0 0
    63.866 0 0 0
    61.225 0 0 0
    58.901 0 0 0
    57.597 0 0 0
    64.008 0 0 0
    56.974 0 0 0
    56.075 0 0 0
    62.485 0 0 0
    63.405 0 0 0
    61.992 0 0 0
    70.063 0 0 0
    66.351 0 0 0
    66.881 0 0 0
    63.29 0 0 0
    63.543 0 0 0
    60.645 0 0 0
    57.925 0 0 0
    62.146 0 0 0
    62.453 0 0 0
    58.956 0 0 0
    59.529 0 0 0
    65.356 0 0 0
    60.629 0 0 0
    56.75 0 0 0
    61.704 0 0 0
    61.965 0 0 0
    58.837 0 0 0
    60.419 0 0 0
    65.45 0 0 0
    62.841 0 0 0
    54.375 0 0 0
    58.737 0 0 0
    60.214 0 0 0
    64.012 0 0 0
    59.652 0 0 0
    58.749 0 0 0
    64.356 0 0 0
    61.459 0 0 0
    56.9 0 0 0
    60.378 0 0 0
    63.9 0 0 0
    58.275 0 0 0
    51.907 0 0 0
    54.112 0 0 0
    55.883 0 0 0
    58.403 0 0 0
    64.503 0 0 0
    64.017 0 0 0
    69.129 0 0 0
    63.442 0 0 0
    58.752 0 0 0
    63.878 0 0 0
    60.067 0 0 0
    59.647 0 0 0
    63.471 0 0 0
    67.185 0 0 0
    66.045 0 0 0
    63.617 0 0 0
    62.733 0 0 0
    64.357 0 0 0
    60.316 0 0 0
    58.817 0 0 0
    59.096 0 0 0
    64.453 0 0 0
    70.071 0 0 0
    70.347 0 0 0
    63.488 0 0 0
    58.829 0 0 0
    58.465 0 0 0
    60.68 0 0 0
    61.623 0 0 0
    61.555 0 0 0
    63.63 0 0 0
    63.002 0 0 0
    62.967 0 0 0
    62.444 0 0 0
    60.615 0 0 0
    60.87 0 0 0
    61.443 0 0 0
    58.103 0 0 0
    61.538 0 0 0
    67.815 0 0 0
    65.112 0 0 0
    54.787 0 0 0
    55.984 0 0 0
    57.758 0 0 0
    56.543 0 0 0
    63.894 0 0 0
    63.058 0 0 0
    53.52 0 0 0
    55.814 0 0 0
    61.875 0 0 0
    57.449 0 0 0
    53.977 0 0 0
    57.186 0 0 0
    64.063 0 0 0
    69.671 0 0 0
    72.485 0 0 0
    68.203 0 0 0
    64.538 0 0 0
    60.62 0 0 0
    61.946 0 0 0
    67.767 0 0 0
    64.878 0 0 0
    61.691 0 0 0
    61.009 0 0 0
    60.827 0 0 0
    59.673 0 0 0
    62.447 0 0 0
    63.107 0 0 0
    59.377 0 0 0
    57.735 0 0 0
    60.351 0 0 0
    57.289 0 0 0
    59.679 0 0 0
    64.866 0 0 0
    63.509 0 0 0
    64.913 0 0 0
    65.706 0 0 0
    63.505 0 0 0
    68.002 0 0 0
    68.618 0 0 0
    65.771 0 0 0
    67.201 0 0 0
    66.957 0 0 0
    60.909 0 0 0
    54.333 0 0 0
    55.468 0 0 0
    59.552 0 0 0
    60.931 0 0 0
    61.655 0 0 0
    59.589 0 0 0
    57.988 0 0 0
    63.356 0 0 0
    62.752 0 0 0
    58.588 0 0 0
    56.402 0 0 0
    56.933 0 0 0
    63.359 0 0 0
    62.874 0 0 0
    58.622 0 0 0
    56.522 0 0 0
    58.06 0 0 0
    54.434 0 0 0
    60.035 0 0 0
    65.981 0 0 0
    60.602 0 0 0
    55.796 0 0 0
    61.741 0 0 0
    66.091 0 0 0
    66.199 0 0 0
    67.559 0 0 0
    62.34 0 0 0
    63.096 0 0 0
    58.47 0 0 0
    52.724 0 0 0
    57.589 0 0 0
    64.501 0 0 0
    61.679 0 0 0
    57.9 0 0 0
    57.019 0 0 0
    60.975 0 0 0
    68.548 0 0 0
    62.039 0 0 0
    59.867 0 0 0
    62.38 0 0 0
    60.097 0 0 0
    64.549 0 0 0
    63.132 0 0 0
    59.361 0 0 0
    56.008 0 0 0
    53.749 0 0 0
    61.915 0 0 0
    63.013 0 0 0
    62.544 0 0 0
    58.218 0 0 0
    56.605 0 0 0
    62.126 0 0 0
    60.046 0 0 0
    52.858 0 0 0
    48.235 0 0 0
    55.484 0 0 0
    59.873 0 0 0
    60.692 0 0 0
    58.551 0 0 0
    54.157 0 0 0
    55.274 0 0 0
    57.483 0 0 0
    58.011 0 0 0
    58.772 0 0 0
    67.406 0 0 0
    68.36 0 0 0
    67.492 0 0 0
    61.023 0 0 0
    56.642 0 0 0
    59.205 0 0 0
    59.36 0 0 0
    58.196 0 0 0
    60.124 0 0 0
    64.339 0 0 0
    66.287 0 0 0
    69.443 0 0 0
    65.834 0 0 0
    60.741 0 0 0
    65.011 0 0 0
    58.284 0 0 0
    59.23 0 0 0
    63.146 0 0 0
    62.087 0 0 0
    66.082 0 0 0
    73.616 0 0 0
    73.928 0 0 0
    70.765 0 0 0
    70.388 0 0 0
    62.892 0 0 0
    59.134 0 0 0
    60.767 0 0 0
    67.573 0 0 0
    62.113 0 0 0
    67.887 0 0 0
    62.303 0 0 0
    61.91 0 0 0
    63.87 0 0 0
    70.457 0 0 0
    65.879 0 0 0
    58.581 0 0 0
    59.588 0 0 0
    59.816 0 0 0
    59.275 0 0 0
    60.649 0 0 0
    59.825 0 0 0
    62.553 0 0 0
    69.315 0 0 0
    67.469 0 0 0
    64.683 0 0 0
    63.91 0 0 0
    61.594 0 0 0
    65.184 0 0 0
    62.179 0 0 0
    54.769 0 0 0
    57.295 0 0 0
    61.487 0 0 0
    64.748 0 0 0
    60.04 0 0 0
    51.889 0 0 0
    61.117 0 0 0
    69.788 0 0 0
    72.273 0 0 0
    67.594 0 0 0
    66.976 0 0 0
    68.596 0 0 0
    67.117 0 0 0
    63.107 0 0 0
    68.853 0 0 0
    68.231 0 0 0
    65.595 0 0 0
    60.679 0 0 0
    63.967 0 0 0
    60.173 0 0 0
    52.971 0 0 0
    60.38 0 0 0
    61.365 0 0 0
    65.749 0 0 0
    72.307 0 0 0
    72.402 0 0 0
    63.016 0 0 0
    56.78 0 0 0
    62.3 0 0 0
    67.398 0 0 0
    61.939 0 0 0
    60.189 0 0 0
    61.03 0 0 0
    64.823 0 0 0
    71.325 0 0 0
    62.736 0 0 0
    61.779 0 0 0
    68.956 0 0 0
    69.599 0 0 0
    68.784 0 0 0
    72.677 0 0 0
    65.692 0 0 0
    63.828 0 0 0
    58.815 0 0 0
    60.648 0 0 0
    61.212 0 0 0
    61.837 0 0 0
    65.797 0 0 0
    68.871 0 0 0
    63.355 0 0 0
    58.572 0 0 0
    67.404 0 0 0
    64.579 0 0 0
    57.52 0 0 0
    62.54 0 0 0
    64.507 0 0 0
    64.194 0 0 0
    62.301 0 0 0
    63.914 0 0 0
    70.437 0 0 0
    65.778 0 0 0
    76.841 0 0 0
    79.722 0 0 0
    68.879 0 0 0
    67.47 0 0 0
    69.727 0 0 0
    70.508 0 0 0
    70.554 0 0 0
    68.398 0 0 0
    70.027 0 0 0
    69.843 0 0 0
    61.927 0 0 0
    67.713 0 0 0
    66.976 0 0 0
    74.696 0 0 0
    67.943 0 0 0
    75.505 0 0 0
    72.747 0 0 0
    69.347 0 0 0
    65.675 0 0 0
    64.069 0 0 0
    60.686 0 0 0
    68.545 0 0 0
    70.188 0 0 0
    65.983 0 0 0
    70.576 0 0 0
    67.523 0 0 0
    80.965 0 0 0
    74.339 0 0 0
    66.279 0 0 0
    66.417 0 0 0
    70.602 0 0 0
    66.287 0 0 0
    70.529 0 0 0
    57.318 0 0 0
    66.605 0 0 0
    66.582 0 0 0
    63.182 0 0 0
    62.464 0 0 0
    64.181 0 0 0
    70.514 0 0 0
    63.295 0 0 0
    67.106 0 0 0
    68.425 0 0 0
    64.396 0 0 0
    69.281 0 0 0
    77.816 0 0 0
    69.824 0 0 0
    66.637 0 0 0
    71.78 0 0 0
    73.776 0 0 0
    73.73 0 0 0
    73.256 0 0 0
    71.61 0 0 0
    67.259 0 0 0
    71.642 0 0 0
    71.756 0 0 0
    79.24 0 0 0
    79.236 0 0 0
    73.824 0 0 0
    70.356 0 0 0
    70.424 0 0 0
    69.959 0 0 0
    71.41 0 0 0
    68.75 0 0 0
    68.485 0 0 0
    64.895 0 0 0
    64.51 0 0 0
    72.853 0 0 0
    76.668 0 0 0
    75.666 0 0 0
    74.568 0 0 0
    71.764 0 0 0
    79.674 0 0 0
    70.98 0 0 0
    63.673 0 0 0
    68.759 0 0 0
    67.401 0 0 0
    67.538 0 0 0
    84.746 0 0 0
    79.076 0 0 0
    69.843 0 0 0
    73.432 0 0 0
    71.485 0 0 0
    71.206 0 0 0
    75.563 0 0 0
    71.893 0 0 0
    68.166 0 0 0
    70.157 0 0 0
    78.929 0 0 0
    79.698 0 0 0
    74.405 0 0 0
    67.007 0 0 0
    71.612 0 0 0
    69.418 0 0 0
    71.01 0 0 0
    70.826 0 0 0
    71.722 0 0 0
    73.247 0 0 0
    68.054 0 0 0
    67.794 0 0 0
    78.002 0 0 0
    80.207 0 0 0
    76.182 0 0 0
    81.656 0 0 0
    88.606 0 0 0
    78.537 0 0 0
    69.492 0 0 0
    65.995 0 0 0
    73.275 0 0 0
    66.498 0 0 0
    67.17 0 0 0
    73.361 0 0 0
    80.734 0 0 0
    82.03 0 0 0
    83.173 0 0 0
    77.923 0 0 0
    69.018 0 0 0
    69.01 0 0 0
    74.978 0 0 0
    83.332 0 0 0
    77.383 0 0 0
    74.102 0 0 0
    80.781 0 0 0
    75.729 0 0 0
    70.696 0 0 0
    73.417 0 0 0
    79.235 0 0 0
    77.923 0 0 0
    76.842 0 0 0
    72.684 0 0 0
    78.566 0 0 0
    71.553 0 0 0
    66.725 0 0 0
    62.9 0 0 0
    70.295 0 0 0
    80.784 0 0 0
    73.775 0 0 0
    71.075 0 0 0
    83.686 0 0 0
    81.357 0 0 0
    71.919 0 0 0
    73.006 0 0 0
    67.312 0 0 0
    73.324 0 0 0
    74.258 0 0 0
    74.433 0 0 0
    75.444 0 0 0
    81.885 0 0 0
    75.098 0 0 0
    67.446 0 0 0
    69.358 0 0 0
    68.451 0 0 0
    73.9 0 0 0
    79.197 0 0 0
    78.495 0 0 0
    79.504 0 0 0
    79.091 0 0 0
    69.784 0 0 0
    68 0 0 0
    76.078 0 0 0
    78.379 0 0 0
    76.602 0 0 0
    70.252 0 0 0
    61.881 0 0 0
    62.107 0 0 0
    60.715 0 0 0
    61.909 0 0 0
    66.389 0 0 0
    72.243 0 0 0
    76.149 0 0 0
    75.144 0 0 0
    74.501 0 0 0
    72.016 0 0 0
    74.567 0 0 0
    69.613 0 0 0
    75.228 0 0 0
    70.275 0 0 0
    70.977 0 0 0
    70.01 0 0 0
    69.285 0 0 0
    76.141 0 0 0
    76.308 0 0 0
    66.931 0 0 0
    71.364 0 0 0
    72.338 0 0 0
    71.347 0 0 0
    71.499 0 0 0
    70.083 0 0 0
    67.314 0 0 0
    66.42 0 0 0
    64.643 0 0 0
    63.885 0 0 0
    71.903 0 0 0
    72.767 0 0 0
    68.799 0 0 0
    65.797 0 0 0
    70.992 0 0 0
    71.911 0 0 0
    72.551 0 0 0
    76.699 0 0 0
    80.271 0 0 0
    75.079 0 0 0
    68.206 0 0 0
    67 0 0 0
    69.441 0 0 0
    76.521 0 0 0
    70.187 0 0 0
    61.587 0 0 0
    65.108 0 0 0
    70.854 0 0 0
    69.118 0 0 0
    67.791 0 0 0
    65.367 0 0 0
    65.939 0 0 0
    72.081 0 0 0
    74.999 0 0 0
    67.974 0 0 0
    62.961 0 0 0
    64.121 0 0 0
    65.106 0 0 0
    69.63 0 0 0
    64.376 0 0 0
    67.222 0 0 0
    64.792 0 0 0
    62.43 0 0 0
    68.595 0 0 0
    66.248 0 0 0
    59.084 0 0 0
    55.738 0 0 0
    65.299 0 0 0
    68.227 0 0 0
    62.966 0 0 0
    69.995 0 0 0
    71.077 0 0 0
    67.012 0 0 0
    64.208 0 0 0
    60.668 0 0 0
    59.164 0 0 0
    57.473 0 0 0
    56.7 0 0 0
    60.489 0 0 0
    58.903 0 0 0
    60.635 0 0 0
    66.06 0 0 0
    62.146 0 0 0
    58.728 0 0 0
    69.19 0 0 0
    67.566 0 0 0
    68.436 0 0 0
    64.398 0 0 0
    59.51 0 0 0
    64.63 0 0 0
    66.75 0 0 0
    71.837 0 0 0
    64.652 0 0 0
    58.329 0 0 0
    66.316 0 0 0
    73.833 0 0 0
    72.776 0 0 0
    70.247 0 0 0
    65.865 0 0 0
    70.919 0 0 0
    69.711 0 0 0
    65.48 0 0 0
    64.538 0 0 0
    65.365 0 0 0
    68.982 0 0 0
    68.582 0 0 0
    67.901 0 0 0
    57.851 0 0 0
    57.593 0 0 0
    62.262 0 0 0
    60.504 0 0 0
    59.767 0 0 0
    64.512 0 0 0
    63.024 0 0 0
    57.951 0 0 0
    62.442 0 0 0
    63.629 0 0 0
    56.554 0 0 0
    57.783 0 0 0
    63.682 0 0 0
    60.16 0 0 0
    57.878 0 0 0
    62.009 0 0 0
    59.301 0 0 0
    54.414 0 0 0
    50.265 0 0 0
    52.793 0 0 0
    61.46 0 0 0
    58.485 0 0 0
    53.992 0 0 0
    59.931 0 0 0
    60.119 0 0 0
    67.01 0 0 0
    74.761 0 0 0
    60.252 0 0 0
    58.834 0 0 0
    61.609 0 0 0
    51.336 0 0 0
    50.597 0 0 0
    57.828 0 0 0
    55.244 0 0 0
    54.252 0 0 0
    61.371 0 0 0
    59.736 0 0 0
    56.394 0 0 0
    51.253 0 0 0
    51.535 0 0 0
    54.332 0 0 0
    57.611 0 0 0
    58.682 0 0 0
    54.408 0 0 0
    48.578 0 0 0
    52.099 0 0 0
    50.583 0 0 0
    54.8 0 0 0
    54.798 0 0 0
    56.476 0 0 0
    56.849 0 0 0
    56.638 0 0 0
    48.23 0 0 0
    50.815 0 0 0
    57.78 0 0 0
    51.73 0 0 0
    50.305 0 0 0
    53.894 0 0 0
    56.742 0 0 0
    53.087 0 0 0
    57.906 0 0 0
    61.774 0 0 0
    54.946 0 0 0
    55.576 0 0 0
    57.984 0 0 0
    54.982 0 0 0
    47.14 0 0 0
    46.878 0 0 0
    50.989 0 0 0
    54.868 0 0 0
    58.279 0 0 0
    57.865 0 0 0
    58.086 0 0 0
    56.12 0 0 0
    58.475 0 0 0
    57.053 0 0 0
    57.616 0 0 0
    54.594 0 0 0
    53.091 0 0 0
    61.86 0 0 0
    62.908 0 0 0
    58.66 0 0 0
    54.953 0 0 0
    52.081 0 0 0
    52.485 0 0 0
    56.013 0 0 0
    55.669 0 0 0
    56.968 0 0 0
    52.509 0 0 0
    53.438 0 0 0
    55.953 0 0 0
    51.531 0 0 0
    54.452 0 0 0
    52.446 0 0 0
    51.972 0 0 0
    52.286 0 0 0
    50.247 0 0 0
    52.861 0 0 0
    49.848 0 0 0
    50.292 0 0 0
    57.098 0 0 0
    56.309 0 0 0
    54.765 0 0 0
    56.012 0.0481128 35.30955 35.39966
    61.802 0.0459315 35.31773 35.40829
    49.931 0.0528471 35.32591 35.41692
    48.124 0.0434209 35.33409 35.42555
    51.858 0.0446214 35.34226 35.43419
    50.914 0.0452501 35.35044 35.44282
    55.701 0.052221 35.35861 35.45146
    56.279 0.046568 35.36678 35.46009
    55.528 0.0446592 35.37494 35.46873
    52.734 0.0511171 35.3831 35.47737
    56.976 0.0655444 35.39126 35.486
    51.092 0.0651768 35.39942 35.49464
    50.214 0.0672552 35.40758 35.50329
    51.762 0.0626565 35.41573 35.51193
    47.925 0.0545135 35.42388 35.52057
    48.49 0.0583726 35.43203 35.52922
    52.635 0.05634 35.44017 35.53786
    55.298 0.0661867 35.44831 35.54651
    59.093 0.0683498 35.45645 35.55516
    51.195 0.0580916 35.46459 35.56381
    48.096 0.0610266 35.47272 35.57246
    46.637 0.0554155 35.48086 35.58111
    48.271 0.0535093 35.48899 35.58977
    55.781 0.060132 35.49711 35.59842
    57.186 0.0581476 35.50524 35.60708
    56.215 0.056474 35.51336 35.61574
    54.309 0.0563133 35.52148 35.6244
    51.626 0.0498914 35.52959 35.63307
    53.661 0.0582881 35.53771 35.64173
    56.638 0.0544626 35.54582 35.6504
    54.249 0.0582318 35.55393 35.65907
    59.073 0.0652434 35.56204 35.66774
    52.838 0.0547946 35.57014 35.67641
    49.223 0.0635442 35.57824 35.68508
    51.743 0.0622818 35.58634 35.69376
    47.632 0.0620648 35.59444 35.70244
    48.122 0.0521733 35.60253 35.71112
    49.006 0.0643854 35.61062 35.7198
    57.127 0.0640274 35.61871 35.72849
    57.446 0.0586557 35.6268 35.73718
    54.522 0.0572057 35.63488 35.74587
    49.825 0.0621887 35.64296 35.75456
    48.611 0.0648783 35.65104 35.76326
    47.986 0.0603983 35.65912 35.77195
    50.781 0.060191 35.66719 35.78065
    51.434 0.0563668 35.67526 35.78936
    50.954 0.0571784 35.68333 35.79806
    49.398 0.0619105 35.69139 35.80677
    52.211 0.067465 35.69946 35.81548
    52.134 0.0622197 35.70752 35.8242
    52.138 0.0724183 35.71558 35.83292
    55.224 0.0603983 35.72363 35.84164
    46.379 0.0529932 35.73168 35.85036
    46.854 0.0628767 35.73973 35.85909
    51.56 0.072692 35.74778 35.86782
    51.565 0.0661187 35.75583 35.87655
    50.793 0.0584573 35.76387 35.88529
    43.961 0.0696548 35.77191 35.89403
    50.125 0.0699868 35.77995 35.90277
    48.683 0.0663573 35.78798 35.91152
    46.396 0.0625625 35.79602 35.92027
    50.366 0.063003 35.80405 35.92903
    50.173 0.0629398 35.81208 35.93779
    47.356 0.0603093 35.8201 35.94655
    48.914 0.0605768 35.82812 35.95532
    51.974 0.0686006 35.83614 35.96409
    51.245 0.0725745 35.84416 35.97286
    49.156 0.0648122 35.85218 35.98164
    49.434 0.0678875 35.86019 35.99043
    48.039 0.0662208 35.8682 35.99921
    43.093 0.0619105 35.87621 36.00801
    43.294 0.0589981 35.88421 36.0168
    49.14 0.0594594 35.89221 36.0256
    51.657 0.0581476 35.90021 36.03441
    50.102 0.0566893 35.90821 36.04322
    53.283 0.0606365 35.9162 36.05204
    52.638 0.0571784 35.9242 36.06086
    49.271 0.0628137 35.93219 36.06968
    52.491 0.0609663 35.94017 36.07852
    51.173 0.0599848 35.94816 36.08735
    51.085 0.0586273 35.95614 36.09619
    50.578 0.065949 35.96412 36.10504
    52.673 0.0551296 35.9721 36.11389
    51.842 0.0545389 35.98007 36.12275
    53.624 0.0584856 35.98804 36.13162
    50.837 0.0657799 35.99601 36.14049
    50.785 0.070061 36.00398 36.14936
    51.284 0.0520544 36.01194 36.15825
    48.315 0.0573703 36.01991 36.16713
    50.202 0.0584008 36.02787 36.17603
    55.232 0.0563133 36.03582 36.18493
    52.507 0.0606066 36.04378 36.19384
    56.175 0.0582881 36.05173 36.20275
    54.493 0.0548716 36.05968 36.21167
    51.852 0.0585139 36.06763 36.2206
    51.885 0.0588265 36.07557 36.22954
    50.658 0.0650107 36.08351 36.23848
    54.22 0.0758068 36.09145 36.24743
    55.211 0.067395 36.09939 36.25638
    47.554 0.0648453 36.10732 36.26535
    42.473 0.0655444 36.11525 36.27432
    42.843 0.0748148 36.12318 36.2833
    47.871 0.062344 36.13111 36.29229
    47.39 0.0652767 36.13903 36.30128
    45.433 0.0684213 36.14696 36.31029
    47.244 0.066289 36.15488 36.3193
    51.269 0.0633205 36.16279 36.32832
    47.177 0.0789929 36.17071 36.33735
    49.536 0.0693616 36.17862 36.34639
    47.448 0.0730066 36.18653 36.35544
    45.212 0.0663915 36.19443 36.36449
    39.132 0.0678522 36.20234 36.37356
    45.069 0.0698759 36.21024 36.38263
    46.023 0.067711 36.21814 36.39172
    46.326 0.063098 36.22604 36.40081
    45.985 0.0636083 36.23393 36.40992
    46.802 0.0675703 36.24182 36.41903
    46.176 0.0653769 36.24971 36.42816
    49.418 0.0560735 36.2576 36.43729
    51.796 0.0538576 36.26548 36.44644
    53.749 0.0573428 36.27336 36.4556
    52.502 0.057757 36.28124 36.46476
    51.588 0.0574528 36.28912 36.47394
    57.355 0.0571237 36.29699 36.48313
    57.802 0.056047 36.30486 36.49233
    51.13 0.0580356 36.31273 36.50155
    52.717 0.0585989 36.3206 36.51077
    53.047 0.0642874 36.32846 36.52001
    53.94 0.0623752 36.33632 36.52926
    50.886 0.0664258 36.34418 36.53853
    48.207 0.071187 36.35204 36.5478
    46.249 0.0688168 36.35989 36.55709
    45.532 0.0621267 36.36775 36.56639
    45.697 0.0652434 36.3756 36.57571
    45.324 0.0670117 36.38344 36.58504
    47.242 0.0671507 36.39129 36.59438
    44.332 0.0680648 36.39913 36.60374
    48.8 0.0541085 36.40697 36.61311
    49.989 0.0590268 36.4148 36.6225
    51.307 0.0647463 36.42264 36.63191
    50.22 0.0641572 36.43047 36.64132
    45.606 0.0653435 36.4383 36.65076
    50.071 0.0596338 36.44613 36.66021
    51.547 0.0648122 36.45395 36.66967
    51.146 0.0715301 36.46177 36.67915
    48.492 0.0645819 36.46959 36.68865
    44.488 0.0688168 36.47741 36.69817
    46.221 0.0671159 36.48522 36.7077
    45.96 0.0628137 36.49303 36.71725
    46.713 0.0566624 36.50084 36.72682
    44.142 0.063225 36.50865 36.73641
    53.19 0.0655108 36.51645 36.74602
    50.563 0.0728097 36.52425 36.75564
    49.167 0.0713392 36.53205 36.76529
    46.797 0.0833864 36.53985 36.77495
    46.415 0.0739627 36.54764 36.78463
    40.287 0.0668731 36.55544 36.79434
    41.351 0.0694713 36.56323 36.80406
    45.818 0.078025 36.57101 36.81381
    45.741 0.0687086 36.5788 36.82358
    42.556 0.0703586 36.58658 36.83337
    42.174 0.0657462 36.59436 36.84318
    45.734 0.066804 36.60214 36.85301
    46.662 0.0603093 36.60991 36.86287
    50.008 0.0698759 36.61768 36.87275
    48.626 0.0675703 36.62545 36.88266
    49.225 0.0602501 36.63322 36.89259
    46.749 0.0692885 36.64098 36.90254
    48.912 0.0772893 36.64874 36.91252
    46.107 0.0663915 36.6565 36.92253
    43.263 0.0608161 36.66426 36.93256
    46.678 0.0696548 36.67202 36.94262
    48.254 0.0809835 36.67977 36.95271
    48.235 0.0727704 36.68752 36.96282
    41.268 0.0602206 36.69527 36.97297
    38.97 0.0616954 36.70301 36.98314
    46.126 0.0667005 36.71075 36.99334
    52.685 0.0672552 36.71849 37.00357
    45.918 0.0576461 36.72623 37.01383
    45.085 0.0606963 36.73396 37.02413
    46.58 0.0618797 36.7417 37.03445
    51.487 0.0697652 36.74943 37.04481
    53.245 0.0708087 36.75715 37.0552
    48.643 0.072849 36.76488 37.06562
    42.589 0.0663232 36.7726 37.07608
    41.922 0.0650107 36.78032 37.08657
    43.426 0.0614509 36.78804 37.10338
    48.409 0.0671507 36.79575 37.11397
    49.707 0.0609362 36.80347 37.12459
    49.8 0.0632568 36.81118 37.13526
    42.832 0.0686006 36.81888 37.14596
    46.026 0.0677463 36.82659 37.1567
    50.127 0.063225 36.83429 37.16748
    50.24 0.0677463 36.84199 37.1783
    45.371 0.0713392 36.84969 37.18917
    44.16 0.0691429 36.85739 37.20007
    41.321 0.0638012 36.86508 37.21103
    45.991 0.0696548 36.87277 37.22202
    49.793 0.0650107 36.88046 37.23306
    49.469 0.0709596 36.88814 37.24415
    47.334 0.0657125 36.89583 37.25528
    46.068 0.0598968 36.90351 37.26647
    43.365 0.0627822 36.91118 37.2777
    46.806 0.0672901 36.91886 37.28898
    51.162 0.0555461 36.92653 37.30032
    51.715 0.0713011 36.9342 37.31171
    45.746 0.0700981 36.94187 37.32315
    44.379 0.0789485 36.94954 37.33464
    42.734 0.0717603 36.9572 37.34619
    49.833 0.0629082 36.96486 37.3578
    44.337 0.0601025 36.97252 37.36947
    44.453 0.0717603 36.98018 37.3812
    50.869 0.0687446 36.98783 37.39298
    49.074 0.080342 36.99548 37.40483
    47.666 0.0699498 37.00313 37.41675
    47.549 0.0666661 37.01078 37.42873
    43.017 0.0611171 37.01842 37.44077
    43.001 0.0611474 37.02606 37.45288
    44.236 0.0632568 37.0337 37.46507
    49.089 0.0653101 37.04134 37.47732
    49.845 0.0643854 37.04897 37.48965
    49.51 0.0586841 37.0566 37.50205
    51.591 0.0605768 37.06423 37.51452
    47.206 0.0632568 37.07186 37.52708
    46.466 0.0685647 37.07948 37.53971
    50.962 0.0717603 37.0871 37.55242
    50.438 0.0632886 37.09472 37.56522
    46.736 0.0648783 37.10234 37.5781
    44.801 0.0664943 37.10995 37.59108
    45.267 0.0596046 37.11756 37.60413
    44.96 0.0637368 37.12517 37.61728
    48.976 0.0691065 37.13278 37.63053
    50.023 0.0646476 37.14039 37.64387
    45.004 0.0672552 37.14799 37.6573
    44.591 0.0669424 37.15559 37.67084
    48.292 0.0621267 37.16318 37.68448
    48.068 0.0676054 37.17078 37.69823
    52.397 0.0702468 37.17837 37.71208
    47.984 0.0572879 37.18596 37.72604
    44.676 0.0653435 37.19355 37.74012
    47.459 0.0650771 37.20113 37.75431
    48.339 0.062344 37.20872 37.76863
    49.004 0.0751845 37.2163 37.78306
    51.269 0.0761419 37.22387 37.79762
    45.434 0.0710353 37.23145 37.8123
    40.332 0.0806618 37.23902 37.82712
    40.973 0.0716067 37.24659 37.84207
    41.973 0.0653101 37.25416 37.85717
    40.662 0.0631932 37.26173 37.8724
    44.648 0.0714537 37.26929 37.88778
    46.811 0.0758904 37.27685 37.90331
    45.684 0.0622507 37.28441 37.91899
    44.433 0.069618 37.29196 37.93483
    46.182 0.0691429 37.29952 37.95083
    44.884 0.0619413 37.30707 37.967
    44.716 0.0586841 37.31462 37.98333
    50.142 0.0649776 37.32216 37.99985
    48.448 0.0700981 37.32971 38.01654
    47.973 0.0671855 37.33725 38.03342
    52.029 0.0730855 37.34479 38.05049
    47.746 0.0710732 37.35232 38.06776
    44.815 0.0687807 37.35986 38.08522
    43.684 0.0702096 37.36739 38.1029
    42.91 0.0729671 37.37492 38.12078
    44.481 0.0713392 37.38244 38.13889
    47.375 0.0648783 37.38997 38.15722
    46.025 0.0794836 37.39749 38.17578
    46.738 0.0766062 37.40501 38.19459
    48.045 0.0867091 37.41252 38.21363
    43.248 0.0695079 37.42004 38.23294
    42.86 0.0681003 37.42755 38.2525
    41.339 0.0846035 37.43506 38.27233
    39.253 0.0709975 37.44257 38.29244
    38.312 0.0649444 37.45007 38.31284
    41.888 0.0590268 37.45758 38.33353
    43.831 0.0554416 37.46507 38.35452
    44.478 0.0643527 37.47257 38.37583
    49.692 0.0675352 37.48007 38.39746
    54.261 0.066735 37.48756 38.41942
    55.282 0.0611474 37.49505 38.44173
    49.567 0.0558617 37.50254 38.4644
    41.005 0.072849 37.51002 38.48743
    43.373 0.0761839 37.51751 38.51084
    47.914 0.0714537 37.52499 38.53464
    45.818 0.0766911 37.53247 38.55885
    45.734 0.0751845 37.53994 38.58348
    44.99 0.0724964 37.54741 38.60854
    44.715 0.0702096 37.55489 38.63405
    40.177 0.0767761 37.56235 38.66002
    36.408 0.0789042 37.56982 38.68647
    43.652 0.0708841 37.57728 38.71342
    44.817 0.0670117 37.58474 38.74088
    39.94 0.0647793 37.5922 38.76888
    43.224 0.065949 37.59966 38.79743
    45.576 0.0694713 37.60711 38.82654
    44.908 0.0728883 37.61457 38.85626
    46.52 0.0745291 37.62201 38.88659
    41.023 0.0715684 37.62946 38.91756
    45.611 0.0807076 37.63691 38.94919
    44.143 0.0875319 37.64435 38.9815
    40.788 0.0585422 37.65179 39.01454
    43.12 0.0686006 37.65922 39.04831
    42.73 0.0786389 37.66666 39.08286
    42.599 0.0802965 37.67409 39.11821
    42.109 0.0699868 37.68152 39.15439
    45.527 0.0776342 37.68895 39.19144
    41.344 0.0718372 37.69637 39.2294
    41.928 0.0793941 37.7038 39.2683
    43.456 0.0708087 37.71122 39.30818
    41.458 0.0705082 37.71863 39.34907
    40.392 0.0568788 37.72605 39.39104
    40.529 0.0665973 37.73346 39.43412
    44.699 0.0727312 37.74087 39.47835
    53.351 0.0693981 37.74828 39.5238
    46.41 0.0794836 37.75569 39.5705
    45.387 0.0723794 37.76309 39.61854
    46.342 0.0785507 37.77049 39.66795
    41.879 0.0699498 37.77789 39.71881
    41.75 0.0700239 37.78529 39.77118
    42.674 0.0801602 37.79268 39.82513
    43.787 0.0724183 37.80007 39.88075
    41.363 0.063995 37.80746 39.93811
    42.42 0.0701352 37.81485 39.99728
    43.481 0.0623129 37.82223 40.05838
    45.404 0.0678168 37.82961 40.12147
    49.908 0.0653101 37.83699 40.18669
    46.221 0.062003 37.84437 40.25413
    43.858 0.0649444 37.85175 40.32389
    49.061 0.0629398 37.85912 40.39612
    42.498 0.0588265 37.86649 40.47094
    45.73 0.0628767 37.87386 40.54849
    52.66 0.0671855 37.88122 40.62892
    55.762 0.0770748 37.88858 40.71237
    50.766 0.0721463 37.89594 40.79905
    41.214 0.0617874 37.9033 40.88911
    40.924 0.0589409 37.91066 40.98277
    49.215 0.0677815 37.91801 41.08022
    49.199 0.0722239 37.92536 41.1817
    48.662 0.0810758 37.93271 41.28746
    43.435 0.0628767 37.94005 41.39774
    40.553 0.0602797 37.9474 41.51285
    44.83 0.0646147 37.95474 41.63308
    52.226 0.0635121 37.96208 41.75874
    49.65 0.0664258 37.96941 41.89023
    45.201 0.0703586 37.97675 42.02789
    44.624 0.0625625 37.98408 42.17218
    42.327 0.0723016 37.99141 42.32355
    42.004 0.073046 37.99874 42.48245
    49.702 0.0685647 38.00606 42.64947
    49.355 0.0564204 38.01338 42.82516
    45.958 0.0607561 38.0207 43.0102
    49.244 0.0746106 38.02802 43.20527
    51.556 0.0659829 38.03534 43.4111
    45.862 0.0610266 38.04265 43.62861
    48.613 0.0681714 38.04996 43.85866
    47.604 0.0665286 38.05727 44.10233
    46.57 0.0652101 38.06457 44.36071
    48.99 0.0725745 38.07187 44.63501
    49.022 0.0686726 38.07918 44.9267
    45.403 0.0606365 38.08647 45.23721
    48.871 0.069618 38.09377 45.56834
    46.792 0.0550004 38.10106 45.92195
    46.082 0.0641572 38.10835 46.3001
    48.659 0.0594304 38.11564 46.70529
    52.991 0.0572605 38.12293 47.14007
    51.097 0.0588551 38.13021 47.60757
    56.347 0.06736 38.13749 48.11108
    53.763 0.0641898 38.14477 48.65458
    49.616 0.0532381 38.15205 49.2424
    49.651 0.0516294 38.15933 49.87943
    54.636 0.0547433 38.1666 50.5716
    57.103 0.060339 38.17387 51.32538
    56.254 0.0630347 38.18114 52.14823
    56.622 0.0529201 38.1884 53.04917
    52.818 0.0499807 38.19566 54.03814
    49.676 0.0521495 38.20292 55.12736
    51.585 0.048817 38.21018 56.33069
    54.494 0.0438401 38.21744 57.66443
    66.915 0.0397452 38.22469 59.14856
    66.233 0.0393832 38.23194 60.80602
    64.849 0.0364894 38.23919 62.66535
    73.066 0.0344209 38.24644 64.76023
    73.063 0.0397452 38.25368 67.13155
    84.585 0.0349637 38.26092 69.83062
    81.932 0.0330699 38.26816 72.91917
    79.801 0.0316162 38.2754 76.47618
    84.453 0.026954 38.28263 80.59886
    90.429 0.023749 38.28986 85.41396
    101.063 0.0225925 38.29709 91.08424
    106.144 0.0187139 38.30432 97.82888
    120.868 0.0152416 38.31154 105.96711
    137.566 0.0114952 38.31877 116.0024
    150.618 0.0090187 38.32599 128.84421
    193.737 0.0069248 38.3332 146.24828
    247.838 0.0048555 38.34042 171.6571
    303.917 0.0035435 38.34763 211.50979
    414.355 0.0028744 38.35484 276.68903
    574.798 0.0023347 38.36205 383.34808
    757.715 0.0019074 38.36926 551.38078
    1002.067 0.001651 38.37646 799.22237
    1241.755 0.0013729 38.38366 1134.96438
    1545.976 0.0012284 38.39086 1544.98597
    1857.531 0.0012655 38.39806 1983.33974
    2171.668 0.0013583 38.40525 2362.23903
    2505.59 0.0018145 38.41244 2561.76508
    2643.461 0.00273 38.41963 2496.54025
    2427.043 0.0041538 38.42682 2196.46259
    1888.294 0.0062137 38.434 1775.55984
    1273.824 0.008242 38.44119 1342.45752
    809.271 0.0112193 38.44837 964.36326
    537.932 0.0139555 38.45554 670.3927
    392.147 0.0173404 38.46272 462.48754
    312.855 0.017599 38.46989 326.26809
    247.037 0.0238223 38.47706 241.70268
    197.572 0.0245828 38.48423 190.29655
    171.591 0.028874 38.4914 158.38994
    147.342 0.0306817 38.49856 137.39411
    125.104 0.033816 38.50572 122.47888
    112.007 0.0338408 38.51288 111.1404
    103.032 0.0411941 38.52004 102.10541
    90.756 0.0383114 38.52719 94.69355
    90.168 0.0368971 38.53434 88.50797
    88.766 0.0420603 38.54149 83.28299
    82.883 0.0479444 38.54864 78.82976
    77.265 0.0538576 38.55579 75.00516
    76.499 0.0506807 38.56293 71.69655
    66.403 0.0480917 38.57007 68.81657
    61.72 0.0482821 38.57721 66.29544
    60.536 0.050115 38.58434 64.07589
    67.342 0.0463079 38.59147 62.11276
    64.21 0.0441724 38.59861 60.36788
    63.224 0.0497802 38.60573 58.81086
    63.075 0.0469116 38.61286 57.4155
    62.523 0.0545389 38.61998 56.1606
    68.236 0.0597504 38.6271 55.02827
    62.315 0.0468102 38.63422 54.00292
    55.248 0.0634162 38.64134 53.07175
    53.397 0.0623129 38.64845 52.22384
    54.95 0.0546921 38.65557 51.44942
    53.179 0.0643854 38.66268 50.74056
    54.133 0.0646476 38.66978 50.08995
    53.633 0.0560204 38.67689 49.49155
    51.147 0.0638335 38.68399 48.94009
    51.488 0.0591705 38.69109 48.43069
    46.566 0.0648783 38.69819 47.95939
    47.329 0.0657462 38.70529 47.52242
    52.693 0.0650107 38.71238 47.11664
    50.631 0.0606963 38.71947 46.73926
    49.609 0.0715301 38.72656 46.38763
    51.937 0.0620957 38.73365 46.05961
    49.112 0.0607262 38.74073 45.75308
    44.622 0.0768187 38.74781 45.4663
    44.731 0.0730855 38.75489 45.19768
    43.411 0.0619721 38.76197 44.94568
    45.905 0.0676758 38.76904 44.70908
    49.286 0.0700981 38.77611 44.4866
    46.984 0.0698759 38.78318 44.27725
    52.037 0.0641248 38.79025 44.07998
    50.08 0.0606066 38.79732 43.89395
    44.765 0.0652767 38.80438 43.71836
    43.531 0.0625939 38.81144 43.55244
    47.315 0.0706206 38.8185 43.39554
    50.741 0.0663915 38.82556 43.24706
    50.729 0.0801602 38.83261 43.10639
    42.385 0.0734027 38.83966 42.97307
    41.087 0.0855464 38.84671 42.84658
    43.959 0.067465 38.85376 42.72649
    43.994 0.0769039 38.8608 42.61243
    44.757 0.0763102 38.86784 42.50399
    44.383 0.0694713 38.87488 42.40086
    39.195 0.0793941 38.88192 42.30268
    39.589 0.063225 38.88896 42.20919
    41.572 0.0615119 38.89599 42.12012
    45.68 0.0623129 38.90302 42.03518
    46.418 0.0681003 38.91005 41.95418
    47.743 0.0614814 38.91707 41.87686
    46.826 0.0624375 38.9241 41.80305
    43.388 0.0724183 38.93112 41.73254
    50.57 0.0731646 38.93814 41.66515
    47.369 0.0766911 38.94515 41.60074
    47.09 0.0670117 38.95217 41.53912
    40.701 0.0816327 38.95918 41.48017
    42.279 0.0746106 38.96619 41.42376
    47.012 0.0665286 38.9732 41.36973
    39.505 0.0646476 38.9802 41.318
    40.709 0.0688529 38.9872 41.26843
    45.3 0.0740835 38.9942 41.22092
    46.672 0.0627508 39.0012 41.17538
    44.405 0.0621267 39.0082 41.13171
    41.49 0.0649776 39.01519 41.08983
    43.898 0.0709596 39.02218 41.04965
    50.105 0.0796182 39.02917 41.01109
    48.96 0.0742047 39.03616 40.9741
    45.15 0.0829069 39.04314 40.93857
    41.019 0.0988885 39.05013 40.90447
    41.108 0.0785067 39.0571 40.87172
    35.129 0.0736419 39.06408 40.84026
    38.861 0.0657799 39.07106 40.81005
    40.324 0.0666661 39.07803 40.78102
    40.257 0.0704333 39.085 40.75314
    42.985 0.0606664 39.09197 40.72635
    44.05 0.070396 39.09893 40.7006
    45.374 0.0706958 39.1059 40.67585
    46.09 0.0661527 39.11286 40.65207
    49.276 0.0725354 39.11982 40.62922
    43.461 0.073562 39.12677 40.60725
    43.408 0.0800695 39.13373 40.58614
    46.429 0.0637368 39.14068 40.56586
    43.616 0.0751433 39.14763 40.54636
    46.128 0.0766062 39.15458 40.52762
    44.612 0.0977784 39.16152 40.50961
    39.496 0.084456 39.16847 40.49231
    38.503 0.0683498 39.17541 40.47569
    38.99 0.0807994 39.18234 40.45972
    38.26 0.0736419 39.18928 40.44438
    43.68 0.0758068 39.19621 40.42965
    43.769 0.0810296 39.20314 40.4155
    37.162 0.0851475 39.21007 40.40193
    38.846 0.0746514 39.217 40.38889
    43.949 0.0875838 39.22392 40.37639
    41.066 0.0666317 39.23085 40.36439
    37.02 0.0720301 39.23777 40.35289
    39.707 0.0670117 39.24468 40.34186
    39.906 0.0676054 39.2516 40.33129
    45.302 0.0749788 39.25851 40.32117
    51.078 0.0793493 39.26542 40.31147
    47.755 0.0751845 39.27233 40.30219
    38.365 0.0779379 39.27924 40.29332
    37.353 0.0723016 39.28614 40.28483
    43.726 0.0683855 39.29304 40.27673
    43.643 0.0769039 39.29994 40.26898
    41.346 0.067711 39.30684 40.2616
    40.206 0.0641248 39.31373 40.25455
    42.919 0.0625625 39.32062 40.24784
    45.023 0.0649444 39.32751 40.24145
    42.771 0.0785507 39.3344 40.23538
    46.293 0.0631297 39.34129 40.22961
    45.213 0.0600436 39.34817 40.22413
    45.3 0.0832901 39.35505 40.21894
    52.252 0.077591 39.36193 40.21403
    50.412 0.0841135 39.36881 40.20939
    40.345 0.0846035 39.37568 40.20501
    35.342 0.0772034 39.38255 40.20088
    37.671 0.0709219 39.38942 40.197
    39.291 0.0689252 39.39629 40.19337
    40.503 0.0877395 39.40315 40.18997
    44.877 0.074733 39.41002 40.18679
    38.641 0.0686006 39.41688 40.18384
    38.522 0.0656788 39.42373 40.18111
    44.171 0.0741643 39.43059 40.17858
    43.92 0.0712631 39.43744 40.17626
    41.614 0.0744885 39.44429 40.17414
    44.919 0.0654104 39.45114 40.17221
    41.549 0.0727312 39.45799 40.17047
    41.569 0.0821953 39.46483 40.16892
    48.515 0.0938641 39.47168 40.16754
    49.236 0.090779 39.47852 40.16634
    36.065 0.0645163 39.48535 40.16531
    32.292 0.0778944 39.49219 40.16445
    41.354 0.0725354 39.49902 40.16375
    41.752 0.0875838 39.50585 40.16321
    41.433 0.0824315 39.51268 40.16282
    36.956 0.0690702 39.51951 40.16259
    39.133 0.0648783 39.52633 40.1625
    43.376 0.0690339 39.53315 40.16256
    45.215 0.0919388 39.53997 40.16276
    46.864 0.0778944 39.54679 40.16309
    44.494 0.0856967 39.5536 40.16356
    43.155 0.0729277 39.56042 40.16417
    36.851 0.078156 39.56723 40.1649
    38.133 0.0797983 39.57403 40.16576
    37.357 0.0793941 39.58084 40.16674
    41.417 0.0762681 39.58764 40.16784
    40.981 0.0782434 39.59444 40.16906
    40.714 0.0608461 39.60124 40.1704
    34.377 0.0804332 39.60804 40.17185
    43.432 0.0696548 39.61483 40.17342
    45.154 0.0617874 39.62163 40.17509
    43.231 0.0704707 39.62842 40.17687
    45.149 0.0640599 39.6352 40.17875
    43.984 0.0701724 39.64199 40.18074
    48.781 0.0683498 39.64877 40.18283
    46.127 0.0634162 39.65555 40.18502
    44.879 0.0731251 39.66233 40.1873
    46.139 0.0683855 39.66911 40.18968
    43.8 0.0684213 39.67588 40.19216
    44.457 0.0743261 39.68265 40.19473
    45.089 0.0761839 39.68942 40.19739
    42.998 0.0811682 39.69619 40.20014
    38.91 0.0683855 39.70296 40.20298
    36.251 0.078683 39.70972 40.2059
    44.602 0.0652767 39.71648 40.20891
    43.901 0.0705831 39.72324 40.21201
    43.568 0.0787714 39.72999 40.21519
    46.237 0.0708464 39.73675 40.21845
    43.148 0.0791708 39.7435 40.22179
    37.185 0.0795285 39.75025 40.22521
    38.342 0.078156 39.75699 40.22871
    41.793 0.0818664 39.76374 40.23229
    41.251 0.0817728 39.77048 40.23595
    39.367 0.0830024 39.77722 40.23968
    39.635 0.0746106 39.78396 40.24349
    38.566 0.0680648 39.79069 40.24737
    39.233 0.0758486 39.79743 40.25133
    42.936 0.0795733 39.80416 40.25536
    42.145 0.0716067 39.81089 40.25946
    41.126 0.0694347 39.81761 40.26363
    44.138 0.0778075 39.82434 40.26788
    44.587 0.0736419 39.83106 40.27219
    41.681 0.0689976 39.83778 40.27658
    39.448 0.0766487 39.8445 40.28104
    41.876 0.0695813 39.85121 40.28556
    44.497 0.084456 39.85793 40.29016
    44.059 0.0787272 39.86464 40.29482
    40.561 0.0865052 39.87135 40.29955
    41.61 0.0952011 39.87805 40.30435
    38.506 0.078683 39.88476 40.30922
    36.678 0.060191 39.89146 40.31416
    40.335 0.071187 39.89816 40.31917
    44.99 0.0841135 39.90485 40.32424
    42.737 0.065578 39.91155 40.32938
    41.891 0.071187 39.91824 40.33459
    46.889 0.0765215 39.92493 40.33987
    43.398 0.080342 39.93162 40.34521
    43.902 0.0766487 39.93831 40.35063
    42.556 0.0870163 39.94499 40.35611
    39.97 0.0734823 39.95167 40.36166
    30.365 0.0653769 39.95835 40.36728
    35.408 0.0636404 39.96503 40.37297
    44.051 0.0702096 39.97171 40.37873
    46.772 0.0784628 39.97838 40.38456
    48.339 0.0800242 39.98505 40.39046
    42.32 0.078683 39.99172 40.39644
    38.81 0.0838215 39.99838 40.40249
    40.642 0.0670464 40.00505 40.4086
    41.377 0.0629714 40.01171 40.4148
    42.076 0.0770321 40.01837 40.42107
    46.289 0.0710732 40.02502 40.42741
    40.906 0.0924989 40.03168 40.43383
    43.379 0.0945581 40.03833 40.44033
    40.929 0.0845543 40.04498 40.4469
    35.751 0.0892132 40.05163 40.45356
    35.996 0.0821482 40.05828 40.4603
    33.739 0.0848007 40.06492 40.46712
    35.504 0.0824788 40.07156 40.47403
    37.794 0.0717603 40.0782 40.48102
    35.691 0.0865561 40.08484 40.48809
    37.984 0.1016181 40.09147 40.49526
    40.622 0.0788599 40.0981 40.50252
    36.732 0.0837245 40.10473 40.50987
    38.238 0.0704707 40.11136 40.51732
    36.405 0.0810296 40.11799 40.52486
    40.273 0.0797532 40.12461 40.53251
    40.396 0.0772893 40.13123 40.54025
    40.257 0.0773322 40.13785 40.5481
    40.46 0.0780686 40.14447 40.55606
    38.037 0.0757651 40.15108 40.56412
    38.568 0.0898562 40.1577 40.5723
    41.906 0.0810758 40.16431 40.5806
    38.01 0.0701724 40.17092 40.58902
    38.508 0.0819602 40.17752 40.59756
    42.727 0.0832901 40.18412 40.60622
    37.881 0.084407 40.19073 40.61502
    36.635 0.0689976 40.19733 40.62396
    36.247 0.0805703 40.20392 40.63303
    44.998 0.0690339 40.21052 40.64225
    42.187 0.0949665 40.21711 40.65161
    44.314 0.0848996 40.2237 40.66113
    40.768 0.073602 40.23029 40.67081
    37.503 0.0798434 40.23687 40.68066
    35.529 0.0682427 40.24346 40.69068
    37.669 0.0803876 40.25004 40.70087
    46.411 0.0832421 40.25662 40.71126
    43.9 0.0753084 40.26319 40.72183
    39.234 0.0813535 40.26977 40.73261
    40.159 0.084016 40.27634 40.74359
    35.434 0.0679938 40.28291 40.75479
    35.256 0.0779815 40.28948 40.76622
    40.406 0.0842111 40.29605 40.77788
    37.738 0.068889 40.30261 40.78979
    40.686 0.0720301 40.30917 40.80196
    42.136 0.0785948 40.31573 40.81439
    44.869 0.0742047 40.32229 40.82711
    42.745 0.078025 40.32884 40.84012
    39.271 0.0797082 40.33539 40.85344
    39.14 0.0806618 40.34195 40.86708
    42.126 0.0689614 40.34849 40.88106
    39.856 0.0794388 40.35504 40.89539
    40.817 0.0690339 40.36158 40.9101
    38.036 0.0800695 40.36812 40.92521
    40.785 0.0835793 40.37466 40.94072
    42.568 0.0778944 40.3812 40.95668
    38.851 0.0828114 40.38774 40.97309
    37.248 0.0799337 40.39427 40.98999
    37.877 0.072849 40.4008 41.0074
    39.712 0.0755155 40.40733 41.02535
    39.366 0.0770748 40.41385 41.04387
    38.565 0.0714919 40.42038 41.063
    41.042 0.0723016 40.4269 41.08277
    43.071 0.0689976 40.43342 41.10322
    46.248 0.0769039 40.43994 41.1244
    46.99 0.0752671 40.44645 41.14634
    36.837 0.0845543 40.45296 41.1691
    39.439 0.0839186 40.45948 41.19274
    42.718 0.0738422 40.46598 41.2173
    37.65 0.081726 40.47249 41.24286
    41.943 0.0753911 40.47899 41.26947
    40.72 0.0723405 40.4855 41.29722
    38.379 0.0728097 40.492 41.32619
    38.487 0.0790373 40.49849 41.35646
    42.423 0.0757651 40.50499 41.38813
    43.784 0.0751021 40.51148 41.4213
    43.335 0.0887355 40.51797 41.4561
    41.591 0.0905606 40.52446 41.49266
    42.129 0.0828591 40.53095 41.5311
    41.947 0.0755985 40.53743 41.57159
    35.931 0.0768187 40.54392 41.61428
    36.743 0.078025 40.5504 41.65939
    38.685 0.0835793 40.55687 41.70712
    39.109 0.0745699 40.56335 41.75769
    37.557 0.08387 40.56982 41.81138
    40.497 0.0731646 40.57629 41.86845
    38.236 0.0654773 40.58276 41.92926
    39.88 0.0699498 40.58923 41.99416
    43.69 0.065949 40.59569 42.06356
    44.745 0.0638012 40.60216 42.13793
    47.093 0.0603983 40.60862 42.21777
    44.526 0.0712631 40.61507 42.30372
    50.011 0.0759322 40.62153 42.39643
    48.035 0.0665629 40.62798 42.49669
    39.711 0.065949 40.63444 42.60538
    42.599 0.0744072 40.64089 42.72349
    46.814 0.0785507 40.64733 42.85228
    46.897 0.0768613 40.65378 42.99309
    43.578 0.084407 40.66022 43.14752
    41.618 0.0705831 40.66666 43.31745
    39.765 0.0698021 40.6731 43.50504
    41.853 0.0699868 40.67954 43.71302
    40.607 0.0614814 40.68597 43.94444
    39.242 0.0634482 40.6924 44.20304
    46.124 0.0685647 40.69883 44.49332
    48.231 0.0663232 40.70526 44.82061
    47.586 0.0659829 40.71168 45.19179
    51.198 0.0775046 40.71811 45.61496
    46.821 0.0755985 40.72453 46.10032
    39.713 0.0610567 40.73095 46.66067
    39.659 0.067325 40.73736 47.3121
    40.208 0.0625625 40.74378 48.07621
    47.077 0.0591129 40.75019 48.98153
    51.89 0.0575908 40.7566 50.06965
    51.998 0.0524365 40.76301 51.40656
    50.824 0.045154 40.76941 53.10666
    53.533 0.0370963 40.77582 55.38253
    57.381 0.0278427 40.78222 58.6234
    64.003 0.0249334 40.78862 63.51191
    75.862 0.0203094 40.79502 71.14214
    93.885 0.0165637 40.80141 83.06054
    118.077 0.0139753 40.8078 101.13676
    150.353 0.0116094 40.81419 127.10492
    180.243 0.0096362 40.82058 161.83791
    226.049 0.0095835 40.82697 204.41453
    264.923 0.0092687 40.83335 251.06803
    298.384 0.0102693 40.83973 294.12616
    325.954 0.0129103 40.84611 321.90215
    344.341 0.016015 40.85249 323.66827
    338.837 0.0212063 40.85887 298.64348
    278.242 0.0311162 40.86524 256.80403
    213.097 0.0345747 40.87161 210.08619
    160.351 0.0418027 40.87798 166.74638
    117.01 0.0479654 40.88435 130.96376
    86.538 0.0493608 40.89071 103.94933
    72.819 0.0508408 40.89707 85.00304
    68.16 0.0603686 40.90343 72.43803
    63.263 0.0593436 40.90979 64.3837
    55.581 0.0581196 40.91615 59.23782
    53.258 0.0736819 40.9225 55.8499
    55.006 0.05826 40.92885 53.49317
    51.696 0.0664258 40.9352 51.74729
    51.936 0.0695446 40.94155 50.38469
    48.706 0.0634162 40.9479 49.28169
    42.829 0.0724183 40.95424 48.36795
    45.382 0.0671507 40.96058 47.5999
    44.993 0.0724183 40.96692 46.94716
    46.336 0.0783749 40.97325 46.388
    42.978 0.0676406 40.97959 45.90563
    41.436 0.0783749 40.98592 45.48687
    39.303 0.0769893 40.99225 45.12134
    39.967 0.0737219 40.99858 44.8004
    40.056 0.0813999 41.00491 44.51733
    44.017 0.0695446 41.01123 44.26654
    45.919 0.0830024 41.01755 44.04343
    45.147 0.0766487 41.02387 43.84425
    40.752 0.0703213 41.03019 43.66569
    37.294 0.0781997 41.0365 43.50514
    39.026 0.0823369 41.04281 43.36034
    41.353 0.066735 41.04913 43.22938
    40.278 0.0812608 41.05543 43.11065
    43.706 0.0864543 41.06174 43.00268
    39.97 0.07926 41.06804 42.9043
    38.142 0.0740835 41.07435 42.81447
    36.387 0.0881045 41.08065 42.73228
    37.368 0.0852968 41.08694 42.65697
    40.76 0.0837245 41.09324 42.58779
    40.527 0.0919946 41.09953 42.52417
    40.285 0.0721463 41.10582 42.46557
    35.266 0.0684213 41.11211 42.41152
    34.743 0.0787714 41.1184 42.36162
    38.291 0.0742047 41.12469 42.31547
    41.186 0.0813071 41.13097 42.27275
    42.257 0.0945581 41.13725 42.23317
    42.562 0.0758068 41.14353 42.19646
    39.348 0.0798434 41.1498 42.16241
    41.344 0.0779379 41.15608 42.13076
    40.207 0.0719143 41.16235 42.10135
    36.789 0.0828114 41.16862 42.07399
    43.753 0.0879478 41.17489 42.04854
    44.018 0.0797082 41.18115 42.02486
    36.875 0.0830024 41.18742 42.0028
    36.201 0.0812608 41.19368 41.98225
    36.715 0.0769039 41.19994 41.96311
    38.246 0.0764369 41.2062 41.94528
    37.5 0.0733629 41.21245 41.92867
    39.815 0.0820071 41.2187 41.9132
    43.986 0.0885244 41.22495 41.89878
    39.963 0.0789485 41.2312 41.88536
    35.329 0.0816327 41.23745 41.87286
    35.174 0.0727704 41.24369 41.86124
    39.238 0.0746922 41.24994 41.85043
    43.368 0.07926 41.25618 41.84039
    42.684 0.090072 41.26241 41.83107
    40.5 0.0781123 41.26865 41.82242
    35.874 0.0724183 41.27488 41.81442
    33.088 0.0858978 41.28112 41.80701
    36.904 0.0670811 41.28734 41.80017
    40.518 0.0748558 41.29357 41.79387
    42.374 0.0777208 41.2998 41.78807
    40.449 0.0860995 41.30602 41.78275
    37.354 0.0927808 41.31224 41.77788
    43.684 0.0880522 41.31846 41.77344
    38.778 0.0736419 41.32468 41.7694
    36.571 0.086658 41.33089 41.76575
    36.286 0.0871191 41.3371 41.76247
    36.757 0.081726 41.34331 41.75953
    40.236 0.0772463 41.34952 41.75692
    34.047 0.0706582 41.35573 41.75462
    37.221 0.0666317 41.36193 41.75262
    43.532 0.0702096 41.36813 41.75091
    41.408 0.065578 41.37433 41.74946
    42.2 0.0754325 41.38053 41.74827
    48.733 0.0708464 41.38673 41.74733
    44.149 0.0748558 41.39292 41.74662
    43.375 0.0760579 41.39911 41.74614
    43.903 0.0842111 41.4053 41.74587
    40.471 0.0785507 41.41149 41.7458
    42.094 0.0792154 41.41767 41.74592
    38.802 0.0794836 41.42386 41.74624
    39.96 0.0836277 41.43004 41.74673
    39.83 0.0996391 41.43621 41.7474
    38.456 0.0871705 41.44239 41.74822
    37.697 0.0887884 41.44857 41.74921
    36.59 0.0761419 41.45474 41.75034
    37.238 0.0717987 41.46091 41.75162
    35.752 0.0771605 41.46708 41.75304
    40.213 0.0917717 41.47324 41.75459
    38.199 0.0782434 41.47941 41.75627
    39.533 0.0708841 41.48557 41.75807
    41.227 0.0757234 41.49173 41.75999
    40.611 0.0765215 41.49788 41.76202
    40.518 0.0839673 41.50404 41.76416
    39.638 0.0830982 41.51019 41.86807
    42.803 0.0730066 41.51634 41.87076
    40.312 0.0830982 41.52249 41.87355
    39.713 0.0751845 41.52864 41.87644
    39.585 0.0681003 41.53479 41.87942
    39.739 0.0736419 41.54093 41.88248
    37.576 0.0641248 41.54707 41.88563
    38.258 0.0747739 41.55321 41.88887
    47.654 0.0789485 41.55934 41.89218
    50.304 0.0750199 41.56548 41.89558
    41.18 0.074733 41.57161 41.89904
    36.303 0.1025969 41.57774 41.90258
    37.8 0.1035233 41.58387 41.90619
    40.351 0.0835793 41.58999 41.90986
    35.538 0.0871705 41.59612 41.9136
    33.852 0.0896948 41.60224 41.91741
    34.343 0.0879478 41.60836 41.92127
    34.586 0.0789042 41.61448 41.92519
    33.275 0.0742856 41.62059 41.92917
    34.765 0.0849491 41.62671 41.93321
    37.763 0.0835793 41.63282 41.9373
    36.414 0.0658475 41.63893 41.94144
    37.944 0.0862513 41.64503 41.94563
    40.161 0.0817728 41.65114 41.94987
    39.958 0.069839 41.65724 41.95416
    38.256 0.0870163 41.66334 41.9585
    45.268 0.0858475 41.66944 41.96288
    42.738 0.075557 41.67554 41.9673
    37.31 0.0901803 41.68163 41.97176
    36.076 0.0751845 41.68773 41.97627
    37.445 0.0828591 41.69382 41.98082
    38.823 0.0784628 41.6999 41.9854
    39.519 0.0911081 41.70599 41.99002
    35.878 0.0920504 41.71208 41.99468
    39.305 0.0902345 41.71816 41.99938
    34.712 0.0831941 41.72424 42.00411
    35.734 0.0748148 41.73032 42.00887
    38.591 0.0823369 41.73639 42.01367
    37.682 0.0836761 41.74246 42.01849
    38.46 0.0962674 41.74854 42.02335
    40.57 0.0875838 41.75461 42.02824
    38.138 0.0819133 41.76067 42.03316
    31.084 0.0744885 41.76674 42.03811
    37.471 0.0893733 41.7728 42.04309
    37.9 0.0773753 41.77886 42.04809
    36.821 0.0783749 41.78492 42.05312
    35.982 0.0708464 41.79098 42.05818
    43.217 0.0800695 41.79703 42.06326
    42.799 0.0774183 41.80309 42.06836
    42.556 0.078683 41.80914 42.0735
    38.297 0.0702468 41.81519 42.07865
    41.464 0.0797082 41.82123 42.08383
    40.363 0.0830503 41.82728 42.08903
    41.186 0.0747739 41.83332 42.09425
    39.162 0.0987642 41.83936 42.09949
    39.61 0.0883666 41.8454 42.10476
    35.488 0.0807994 41.85144 42.11005
    34.758 0.0649776 41.85747 42.11535
    38.627 0.0687807 41.8635 42.12068
    38.624 0.0911081 41.86953 42.12602
    43.127 0.0789042 41.87556 42.13139
    39.403 0.0782872 41.88159 42.13677
    38.907 0.0716451 41.88761 42.14217
    39.69 0.0630663 41.89363 42.14759
    38.984 0.0627822 41.89965 42.15302
    44.646 0.0679229 41.90567 42.15848
    44.599 0.0754325 41.91169 42.16395
    45.233 0.0892132 41.9177 42.16943
    47.795 0.0847513 41.92371 42.17493
    40.102 0.0768613 41.92972 42.18045
    43.978 0.0835793 41.93573 42.18598
    39.945 0.0846035 41.94174 42.19153
    35.898 0.0787272 41.94774 42.1971
    37.811 0.0894803 41.95374 42.20267
    39.141 0.0714155 41.95974 42.20826
    34.238 0.0680648 41.96574 42.21387
    31.202 0.0836761 41.97173 42.21949
    43.64 0.0912182 41.97773 42.22512
    45.021 0.0834828 41.98372 42.23077
    37.941 0.0881568 41.98971 42.23643
    37.936 0.0921063 41.99569 42.2421
    36.137 0.076016 42.00168 42.24779
    35.138 0.1065874 42.00766 42.25349
    38.709 0.0935772 42.01364 42.2592
    33.361 0.0855965 42.01962 42.26492
    31.184 0.0776775 42.0256 42.27065
    35.637 0.0708464 42.03157 42.2764
    37.411 0.0763524 42.03754 42.28216
    43.539 0.078683 42.04351 42.28792
    44.548 0.0876356 42.04948 42.2937
    43.209 0.096687 42.05545 42.29949
    37.974 0.0866071 42.06141 42.3053
    32.889 0.0758904 42.06738 42.31111
    36.488 0.075474 42.07334 42.31693
    34.708 0.0762681 42.07929 42.32276
    37.469 0.0761419 42.08525 42.32861
    43.016 0.0915497 42.09121 42.33446
    41.822 0.0822425 42.09716 42.34033
    41.272 0.0751021 42.10311 42.3462
    38.315 0.0763946 42.10906 42.35208
    39.306 0.091439 42.115 42.35798
    38.062 0.0798434 42.12095 42.36388
    36.782 0.0725354 42.12689 42.36979
    37.309 0.0754325 42.13283 42.37571
    38.587 0.0698759 42.13877 42.38164
    40.255 0.0753911 42.1447 42.38758
    40.338 0.0791708 42.15064 42.39353
    43.756 0.0819602 42.15657 42.39949
    37.349 0.0681003 42.1625 42.40545
    37.459 0.0687446 42.16842 42.41143
    42.198 0.0790373 42.17435 42.41741
    45.358 0.0808914 42.18027 42.4234
    44.981 0.0716451 42.1862 42.42941
    41.37 0.0772893 42.19212 42.43541
    40.721 0.0831461 42.19803 42.44143
    40.129 0.0730855 42.20395 42.44746
    40.914 0.073762 42.20986 42.45349
    38.075 0.0724183 42.21577 42.45953
    38.048 0.0702096 42.22168 42.46558
    44.494 0.0854964 42.22759 42.47164
    44.636 0.0752258 42.2335 42.47771
    42.084 0.0871705 42.2394 42.48378
    35.287 0.088 42.2453 42.48986
    38.107 0.0915497 42.2512 42.49595
    37.996 0.0875319 42.2571 42.50205
    41.482 0.0779379 42.26299 42.50816
    30.599 0.0854964 42.26889 42.51427
    34.11 0.1001442 42.27478 42.52039
    37.829 0.0946163 42.28067 42.52652
    34.73 0.069325 42.28655 42.53265
    33.585 0.0820071 42.29244 42.5388
    36.71 0.0788599 42.29832 42.54495
    35.909 0.0857972 42.3042 42.55111
    37.827 0.0806618 42.31008 42.55727
    42.106 0.0811682 42.31596 42.56344
    37.848 0.0831461 42.32184 42.56962
    38.729 0.0864543 42.32771 42.57581
    41.767 0.0716067 42.33358 42.58201
    37.709 0.0710732 42.33945 42.58821
    35.379 0.0851475 42.34532 42.59442
    38.359 0.0733232 42.35118 42.60063
    42.852 0.0964469 42.35704 42.60686
    44.306 0.0913285 42.36291 42.61309
    42.499 0.0960885 42.36876 42.61933
    35.792 0.0756401 42.37462 42.62557
    34.619 0.0820071 42.38048 42.63183
    33.645 0.0754325 42.38633 42.63809
    38.358 0.0818664 42.39218 42.64435
    36.468 0.0811219 42.39803 42.65063
    39.637 0.0766487 42.40388 42.65691
    42.519 0.0813999 42.40972 42.6632
    40.971 0.0675352 42.41557 42.66949
    39.584 0.0704707 42.42141 42.6758
    39.313 0.0795285 42.42725 42.68211
    44.083 0.0802056 42.43308 42.68842
    43.003 0.0782434 42.43892 42.69475
    40.81 0.080616 42.44475 42.70108
    40.102 0.0694347 42.45058 42.70742
    36.049 0.0741239 42.45641 42.71377
    36.367 0.0616954 42.46224 42.72012
    42.258 0.0687446 42.46806 42.72648
    43.034 0.0746106 42.47389 42.73285
    43.334 0.0795733 42.47971 42.73922
    46.696 0.0757651 42.48553 42.74561
    43.145 0.0789485 42.49134 42.752
    39.672 0.0841623 42.49716 42.75839
    42.885 0.0769039 42.50297 42.7648
    39.936 0.099828 42.50878 42.77121
    36.839 0.0804788 42.51459 42.77763
    37.09 0.078156 42.5204 42.78406
    39.414 0.0851972 42.52621 42.79049
    37.636 0.0771176 42.53201 42.79693
    37.099 0.0600142 42.53781 42.80338
    37.139 0.0759741 42.54361 42.80984
    38.161 0.0763946 42.54941 42.8163
    43.51 0.0820071 42.5552 42.82277
    42.545 0.0703586 42.561 42.82925
    40.014 0.0645819 42.56679 42.83574
    41.608 0.0740835 42.57258 42.84224
    43.335 0.0876356 42.57836 42.84874
    46.877 0.0737219 42.58415 42.85525
    43.046 0.0822425 42.58993 42.86177
    41.209 0.0871705 42.59571 42.8683
    40.516 0.090018 42.60149 42.87483
    38.546 0.0797983 42.60727 42.88137
    34.306 0.075557 42.61305 42.88792
    34.466 0.0767761 42.61882 42.89448
    38.254 0.0812608 42.62459 42.90105
    40.301 0.0737219 42.63036 42.90762
    38.509 0.0697284 42.63613 42.91421
    40.337 0.0778075 42.6419 42.9208
    43.674 0.0721851 42.64766 42.9274
    44.396 0.0789485 42.65342 42.93401
    41.225 0.0744885 42.65918 42.94062
    43.614 0.080616 42.66494 42.94725
    43.293 0.0804332 42.6707 42.95388
    43.266 0.0772893 42.67645 42.96053
    40.316 0.0745291 42.6822 42.96718
    41.959 0.0846527 42.68795 42.97384
    41.396 0.0809374 42.6937 42.98051
    36.462 0.0725745 42.69945 42.98718
    35.783 0.0814929 42.70519 42.99387
    38.588 0.0800695 42.71093 43.00057
    38.929 0.0903973 42.71667 43.00727
    40.684 0.0850482 42.72241 43.01399
    40.492 0.0606664 42.72815 43.02071
    34.019 0.0821482 42.73388 43.02744
    37.804 0.0779379 42.73961 43.03419
    43.859 0.0797532 42.74535 43.04094
    39.263 0.0808914 42.75107 43.0477
    41.289 0.0713392 42.7568 43.05447
    39.647 0.0851475 42.76253 43.029
    41.295 0.0686726 42.76825 43.03588
    40.591 0.0742856 42.77397 43.04278
    39.077 0.0850978 42.77969 43.04969
    43.82 0.0795285 42.7854 43.0566
    39.736 0.0772034 42.79112 43.06353
    37.761 0.0739225 42.79683 43.07046
    38.483 0.0869137 42.80254 43.07741
    34.705 0.0843579 42.80825 43.08436
    39.133 0.0630663 42.81396 43.09133
    36.98 0.0800242 42.81967 43.0983
    46.359 0.0979621 42.82537 43.10529
    43.077 0.0714919 42.83107 43.11229
    39.698 0.0759322 42.83677 43.1193
    37.704 0.0772034 42.84247 43.12631
    39.268 0.0746514 42.84816 43.13334
    34.907 0.0667695 42.85386 43.14038
    34.354 0.0649114 42.85955 43.14744
    43.275 0.0768613 42.86524 43.1545
    49.317 0.066977 42.87093 43.16157
    46.361 0.0768187 42.87661 43.16866
    42.931 0.075557 42.8823 43.17576
    44.505 0.0764369 42.88798 43.18287
    44.364 0.0862513 42.89366 43.18999
    41.965 0.0901261 42.89934 43.19712
    42.053 0.0776342 42.90501 43.20427
    38.539 0.0756818 42.91069 43.21143
    36.02 0.0887355 42.91636 43.2186
    37.832 0.0905061 42.92203 43.22578
    37.998 0.0708087 42.9277 43.23298
    36.976 0.0777208 42.93337 43.24018
    38.653 0.0946163 42.93903 43.24741
    43.294 0.080342 42.9447 43.25464
    37.103 0.0724964 42.95036 43.26189
    37.765 0.0858475 42.95602 43.26915
    40.403 0.0833864 42.96167 43.27643
    37.605 0.0734027 42.96733 43.28372
    36.882 0.0923303 42.97298 43.29102
    38.293 0.0891599 42.97863 43.29834
    39.423 0.1014886 42.98428 43.30567
    40.071 0.084016 42.98993 43.31302
    37.661 0.076226 42.99558 43.32038
    33.074 0.0850978 43.00122 43.32776
    34.981 0.0813071 43.00686 43.33515
    36.219 0.0814464 43.0125 43.34255
    36.851 0.0947912 43.01814 43.34998
    38.158 0.0820541 43.02378 43.35742
    36.621 0.076016 43.02941 43.36487
    36.337 0.0683141 43.03504 43.37234
    38.309 0.0699128 43.04067 43.37982
    39.736 0.0846035 43.0463 43.38733
    41.631 0.0818664 43.05193 43.39485
    41.948 0.086965 43.05755 43.40238
    38.831 0.0724183 43.06318 43.40994
    35.468 0.0746514 43.0688 43.41751
    37.961 0.0692885 43.07442 43.42509
    41.565 0.0777642 43.08003 43.4327
    40.937 0.0817728 43.08565 43.44032
    42.016 0.0789485 43.09126 43.44797
    38.713 0.0857972 43.09688 43.45562
    37.364 0.0875838 43.10249 43.4633
    40.827 0.0770748 43.10809 43.471
    38.993 0.084456 43.1137 43.47872
    35.129 0.0847513 43.1193 43.48646
    37.114 0.090018 43.12491 43.49421
    40.148 0.0769893 43.13051 43.50199
    38.142 0.0833382 43.1361 43.50978
    32.774 0.0729671 43.1417 43.5176
    38.189 0.0848996 43.1473 43.52544
    41.933 0.0796632 43.15289 43.5333
    39.422 0.081726 43.15848 43.54118
    33.252 0.0789485 43.16407 43.54908
    34.042 0.0848007 43.16966 43.557
    40.957 0.0692885 43.17524 43.56495
    41.819 0.0826211 43.18083 43.57292
    38.211 0.0833382 43.18641 43.58091
    45.2 0.0713011 43.19199 43.58892
    40.124 0.0778944 43.19756 43.59696
    34.386 0.0830024 43.20314 43.60502
    41.553 0.0912734 43.20872 43.6131
    47.36 0.0815394 43.21429 43.62121
    39.919 0.0734823 43.21986 43.62935
    34.976 0.0802056 43.22543 43.63751
    38.59 0.0833864 43.23099 43.64569
    37.314 0.0751845 43.23656 43.6539
    40.65 0.0924426 43.24212 43.66214
    38.797 0.0766487 43.24768 43.6704
    40.691 0.0776775 43.25324 43.6787
    42.003 0.0775046 43.2588 43.68701
    37.765 0.0753497 43.26436 43.69536
    40.257 0.0897485 43.26991 43.70373
    40.421 0.0899101 43.27546 43.71213
    37.458 0.0785507 43.28101 43.72057
    36.547 0.0791708 43.28656 43.72903
    38.209 0.081586 43.29211 43.73752
    37.343 0.0775046 43.29765 43.74604
    36.601 0.0760579 43.30319 43.75459
    40.376 0.0767761 43.30873 43.76317
    37.81 0.0708464 43.31427 43.77178
    36.334 0.0755155 43.31981 43.78043
    40.338 0.0760999 43.32535 43.78911
    39.88 0.0890004 43.33088 43.79782
    44.436 0.0737219 43.33641 43.80656
    42.647 0.0715684 43.34194 43.81534
    38.116 0.0681714 43.34747 43.82415
    39.527 0.0747739 43.353 43.833
    40.292 0.0755155 43.35852 43.84189
    40.85 0.0804788 43.36404 43.85081
    41.317 0.0807535 43.36956 43.85976
    41.974 0.0710732 43.37508 43.86876
    38.655 0.0753497 43.3806 43.87779
    37.526 0.0753497 43.38612 43.88686
    40.882 0.0732042 43.39163 43.89597
    44.575 0.0698759 43.39714 43.90511
    42.475 0.0842111 43.40265 43.9143
    42.871 0.0759741 43.40816 43.92353
    41.892 0.0862513 43.41366 43.9328
    40.205 0.0781123 43.41917 43.94211
    34.818 0.0741239 43.42467 43.95147
    41.035 0.0921622 43.43017 43.96087
    41.67 0.0733629 43.43567 43.97031
    35.974 0.0903973 43.44117 43.9798
    36.777 0.0870163 43.44666 43.98933
    36.457 0.0799789 43.45216 43.99891
    39.82 0.0790818 43.45765 44.00853
    38.866 0.0872736 43.46314 44.01821
    37.498 0.0721463 43.46863 44.02793
    36.981 0.0705831 43.47411 44.0377
    40.046 0.0800242 43.4796 44.04752
    45.368 0.0830024 43.48508 44.05739
    42.474 0.0930641 43.49056 44.06732
    41.345 0.0869137 43.49604 44.07729
    38.379 0.0854964 43.50152 44.08732
    35.437 0.0793493 43.50699 44.09741
    37.816 0.0882092 43.51247 44.10754
    37.038 0.0874285 43.51794 44.11774
    36.235 0.0771176 43.52341 44.12799
    35.613 0.0744072 43.52888 44.1383
    39.502 0.0748967 43.53435 44.14867
    39.535 0.0783311 43.53981 44.1591
    38.83 0.0743261 43.54527 44.16959
    41.995 0.0773753 43.55074 44.18015
    44.376 0.0785067 43.55619 44.19076
    42.838 0.0682071 43.56165 44.20144
    38.908 0.077851 43.56711 44.21219
    41.21 0.0681714 43.57256 44.223
    39.675 0.0716834 43.57802 44.23388
    40.051 0.0690702 43.58347 44.24483
    40.602 0.0724573 43.58892 44.25585
    43.183 0.0710353 43.59436 44.26694
    42.1 0.0841623 43.59981 44.2781
    43.382 0.0749378 43.60525 44.28934
    40.532 0.0683141 43.61069 44.30065
    39.918 0.0693616 43.61613 44.31204
    42.433 0.0715301 43.62157 44.3235
    45.873 0.0833382 43.62701 44.33505
    48.108 0.076226 43.63244 44.34668
    35.438 0.06743 43.63788 44.35838
    38.167 0.0698759 43.64331 44.37018
    44.478 0.0689976 43.64874 44.38205
    41.777 0.0620957 43.65417 44.39402
    44.601 0.0646147 43.65959 44.40607
    46.819 0.0724183 43.66502 44.41821
    46.244 0.0856466 43.67044 44.43045
    47.163 0.0679229 43.67586 44.44277
    42.144 0.0793047 43.68128 44.4552
    40 0.0800695 43.6867 44.46772
    40.438 0.0701724 43.69211 44.48034
    41.791 0.086302 43.69753 44.49306
    43.667 0.072692 43.70294 44.50588
    35.458 0.0762681 43.70835 44.51881
    37.164 0.0778944 43.71376 44.53184
    43.619 0.0822897 43.71916 44.54499
    45.329 0.0724183 43.72457 44.55824
    39.736 0.0868625 43.72997 44.57161
    38.191 0.0761839 43.73537 44.58509
    37.444 0.0831461 43.74077 44.59869
    39.756 0.0931777 43.74617 44.61242
    40.489 0.1003982 43.75157 44.62626
    35.787 0.0717987 43.75696 44.64023
    32.856 0.0760999 43.76236 44.65432
    38.027 0.0785507 43.76775 44.66855
    39.757 0.0730066 43.77314 44.68291
    43.685 0.075557 43.77853 44.6974
    45.556 0.0904517 43.78391 44.71203
    40.059 0.0713011 43.7893 44.7268
    38.422 0.0769893 43.79468 44.74172
    40.741 0.069618 43.80006 44.75679
    41.073 0.0690339 43.80544 44.772
    44.993 0.0747739 43.81082 44.78736
    44.935 0.0631615 43.8162 44.80289
    38.527 0.0656116 43.82157 44.81857
    42.017 0.0703213 43.82694 44.83442
    45.214 0.072692 43.83231 44.85044
    45.209 0.0776775 43.83768 44.86662
    44.771 0.0795285 43.84305 44.88298
    43.749 0.0748967 43.84842 44.89951
    42.102 0.0687446 43.85378 44.91623
    39.016 0.0671507 43.85914 44.93314
    42.639 0.0712631 43.86451 44.95023
    41.966 0.074733 43.86986 44.96751
    40.717 0.06743 43.87522 44.985
    43.305 0.0714919 43.88058 45.00269
    44.367 0.078683 43.88593 45.02059
    45.327 0.0777642 43.89129 45.0387
    42.355 0.0630347 43.89664 45.05703
    39.637 0.0753084 43.90199 45.07558
    45.091 0.0764369 43.90733 45.09435
    41.346 0.0826686 43.91268 45.11336
    42.543 0.0833864 43.91802 45.13261
    42.029 0.0768613 43.92337 45.1521
    40.212 0.0678522 43.92871 45.17185
    39.631 0.0706958 43.93405 45.19184
    43.758 0.0809835 43.93938 45.21211
    45.075 0.073046 43.94472 45.23263
    38.383 0.0667695 43.95005 45.25343
    36.73 0.0864035 43.95539 45.27452
    38.68 0.0736819 43.96072 45.29589
    41.003 0.0929506 43.96605 45.31756
    47.26 0.0745699 43.97138 45.33953
    41.531 0.0841623 43.9767 45.36181
    40.486 0.0728883 43.98203 45.38441
    36.622 0.0783311 43.98735 45.40734
    39.536 0.0816793 43.99267 45.4306
    38.418 0.0761839 43.99799 45.4542
    35.626 0.0786389 44.00331 45.47816
    39.834 0.0695813 44.00862 45.50248
    42.091 0.0652434 44.01394 45.52717
    41.395 0.0787272 44.01925 45.55224
    45.911 0.0911632 44.02456 45.57769
    46.061 0.0717218 44.02987 45.60356
    38.175 0.0709975 44.03518 45.62983
    38.082 0.0896948 44.04049 45.65653
    45.005 0.0812608 44.04579 45.68366
    44.242 0.0833382 44.0511 45.71123
    41.269 0.0845543 44.0564 45.73927
    37.156 0.0916606 44.0617 45.76778
    36.134 0.0838215 44.067 45.79677
    36.535 0.0945581 44.07229 45.82627
    38.722 0.0772463 44.07759 45.85627
    36.075 0.0719529 44.08288 45.8868
    35.291 0.0757234 44.08817 45.91787
    35.63 0.0623129 44.09346 45.94951
    37.122 0.0636725 44.09875 45.98172
    43.088 0.0631932 44.10404 46.01451
    43.87 0.0770748 44.10933 46.04792
    49.769 0.0754325 44.11461 46.08195
    48.561 0.0695079 44.11989 46.11664
    46.199 0.0786389 44.12517 46.15198
    45.155 0.0644508 44.13045 46.18801
    38.542 0.0754325 44.13573 46.22475
    41.319 0.0711491 44.14101 46.26222
    40.7 0.069839 44.14628 46.30044
    42.091 0.0723405 44.15156 46.33944
    41.682 0.0784188 44.15683 46.37922
    41.692 0.0742451 44.1621 46.41984
    41.841 0.0703213 44.16737 46.46132
    40.119 0.0725745 44.17263 46.50367
    41.766 0.0734823 44.1779 46.54693
    43.825 0.0678168 44.18316 46.59112
    42.782 0.0887884 44.18842 46.63629
    47.272 0.081586 44.19368 46.68246
    42.116 0.0717987 44.19894 46.72967
    39.218 0.063098 44.2042 46.77795
    38.449 0.0649776 44.20946 46.82733
    43.498 0.0721851 44.21471 46.87786
    45.324 0.070396 44.21996 46.92959
    44.227 0.0788156 44.22522 46.98254
    41.595 0.0807076 44.23047 47.03676
    44.175 0.0823842 44.23571 47.09229
    45.345 0.0732438 44.24096 47.1492
    39.618 0.081726 44.24621 47.20752
    39.689 0.0727704 44.25145 47.26732
    39.843 0.0695079 44.25669 47.32863
    36.168 0.0802965 44.26193 47.39152
    42.324 0.0812144 44.26717 47.45605
    44.001 0.0864035 44.27241 47.5223
    42.502 0.086302 44.27765 47.59031
    36.138 0.0772034 44.28288 47.66016
    36.25 0.0752671 44.28811 47.7319
    42.316 0.0709219 44.29335 47.80565
    41.406 0.0745291 44.29858 47.88146
    42.029 0.0765638 44.3038 47.95943
    42.57 0.0758068 44.30903 48.03964
    42.045 0.0776775 44.31426 48.12216
    40.689 0.0650771 44.31948 48.20713
    38.91 0.083773 44.3247 48.29463
    44.161 0.0931777 44.32993 48.38478
    44.623 0.0719915 44.33514 48.47768
    39.854 0.0706206 44.34036 48.57344
    41.15 0.0683141 44.34558 48.67222
    40.717 0.0654438 44.35079 48.77414
    42.916 0.0783311 44.35601 48.87935
    46.055 0.0697284 44.36122 48.98798
    43.057 0.0669077 44.36643 49.10018
    44.313 0.073602 44.37164 49.21616
    44.399 0.0654773 44.37685 49.33607
    41.001 0.071187 44.38206 49.46012
    42.613 0.0783749 44.38726 49.58848
    43.324 0.0620339 44.39246 49.72135
    40.584 0.0649444 44.39767 49.85901
    49.696 0.0655444 44.40287 50.00167
    48.835 0.0671159 44.40807 50.1496
    45.67 0.0610869 44.41326 50.30305
    43.957 0.0657462 44.41846 50.46226
    46.887 0.0720688 44.42365 50.62765
    45.858 0.0624064 44.42885 50.7995
    42.978 0.0667695 44.43404 50.97815
    46.552 0.0634162 44.43923 51.16398
    49.117 0.071187 44.44442 51.35733
    48.041 0.0821953 44.44961 51.55875
    47.346 0.0769893 44.45479 51.76864
    42.957 0.0676054 44.45998 51.9875
    38.486 0.06646 44.46516 52.21586
    39.568 0.069839 44.47034 52.45421
    45.355 0.0614509 44.47552 52.70332
    45.927 0.0745699 44.4807 52.96377
    49.577 0.0627822 44.48588 53.23628
    46.767 0.0591993 44.49106 53.52161
    43.647 0.0715301 44.49623 53.82052
    50.703 0.0647793 44.50141 54.13407
    50.026 0.0702096 44.50658 54.46316
    45.065 0.0782872 44.51175 54.80886
    46.945 0.0742856 44.51692 55.1723
    44.894 0.0675001 44.52209 55.55463
    40.469 0.06743 44.52725 55.95745
    41.691 0.0617874 44.53242 56.38213
    42.94 0.0571237 44.53758 56.83029
    49.473 0.0597797 44.54275 57.30373
    58.269 0.0584291 44.54791 57.80425
    53.755 0.0656788 44.55307 58.33429
    52.621 0.066289 44.55822 58.89607
    49.322 0.0736819 44.56338 59.49219
    47.813 0.0643527 44.56854 60.12554
    47.767 0.0602206 44.57369 60.79909
    50.017 0.0644508 44.57884 61.51677
    47.569 0.056474 44.584 62.28232
    47.66 0.0530421 44.58915 63.1001
    50.454 0.0549231 44.5943 63.97501
    53.71 0.0494486 44.59944 64.91219
    55.789 0.0532872 44.60459 65.91836
    61.077 0.0525568 44.60973 67.00012
    57.039 0.0478396 44.61488 68.16527
    58.86 0.0510248 44.62002 69.4226
    61.728 0.0543104 44.62516 70.78167
    58.305 0.0537578 44.6303 72.25468
    57.16 0.047259 44.63544 73.85421
    62.519 0.0449818 44.64058 75.59517
    62.88 0.0438034 44.64571 77.49468
    64.416 0.0395872 44.65085 79.57191
    65.251 0.0403057 44.65598 81.85106
    68.662 0.0399201 44.66111 84.35831
    72.596 0.0341038 44.66624 87.12496
    71.353 0.0320708 44.67137 90.18788
    81.218 0.0313814 44.6765 93.58955
    91.806 0.0318878 44.68163 97.38385
    93.492 0.0293006 44.68675 101.63177
    90.243 0.026065 44.69188 106.4079
    95.132 0.0272125 44.697 111.80263
    105.046 0.024761 44.70212 117.92431
    113.13 0.0193169 44.70724 124.91233
    115.822 0.0182122 44.71236 132.9333
    126.393 0.017345 44.71748 142.19838
    140.97 0.0150773 44.72259 152.97635
    158.862 0.0133742 44.72771 165.61343
    173.898 0.0109257 44.73282 180.59348
    192.273 0.0093459 44.73794 198.60529
    226.813 0.0073883 44.74305 220.74722
    273.226 0.0058611 44.74816 248.91088
    317.762 0.0048225 44.75327 286.48968
    372.679 0.003599 44.75837 339.60524
    464.951 0.0026097 44.76348 418.6273
    591.004 0.001957 44.76859 539.74823
    759.043 0.0014187 44.77369 725.39455
    1047.271 0.001113 44.77879 1001.92813
    1442.044 0.0009313 44.7839 1393.94704
    1921.184 0.0007484 44.789 1913.83377
    2554.456 0.0006788 44.7941 2549.42889
    3298.672 0.0006861 44.79919 3249.21362
    4008.69 0.0007272 44.80429 3904.95933
    4626.8 0.0009298 44.80939 4348.70497
    4864.162 0.001291 44.81448 4415.67435
    4549.348 0.0018166 44.81957 4076.75918
    3722.902 0.0026933 44.82467 3467.46609
    2677.238 0.0036163 44.82976 2766.95157
    1828.936 0.0046039 44.83485 2103.2487
    1288.395 0.0060921 44.83994 1544.04241
    920.962 0.0076825 44.84502 1112.17437
    698.323 0.0089709 44.85011 801.49914
    560.132 0.0105453 44.85519 590.17945
    439.042 0.0121666 44.86028 451.41586
    358.652 0.0155472 44.86536 361.18508
    300.649 0.0166536 44.87044 301.28265
    257.222 0.0163777 44.87552 259.63641
    224.975 0.0189988 44.8806 228.98871
    199.063 0.0212496 44.88568 205.21633
    173.717 0.0215945 44.89076 186.05866
    165.054 0.0246136 44.89583 170.2219
    152.795 0.0258891 44.90091 156.9132
    140.539 0.0278427 44.90598 145.60439
    133.815 0.0326411 44.91105 135.90483
    125.303 0.0315937 44.91613 127.52701
    104.873 0.0317176 44.9212 120.24351
    101.034 0.039274 44.92627 113.87373
    96.619 0.0364894 44.93133 108.27015
    84.837 0.0355462 44.9364 103.31981
    89.128 0.0387196 44.94147 98.92428
    87.354 0.0417174 44.94653 95.0044
    85.062 0.0436206 44.9516 91.49449
    81.8 0.0453852 44.95666 88.3407
    70.115 0.0434752 44.96172 85.4951
    69.813 0.0442282 44.96678 82.91989
    74.591 0.0427236 44.97184 80.58209
    73.222 0.0505441 44.9769 78.45363
    67.497 0.0537827 44.98196 76.51096
    66.424 0.0476726 44.98701 74.73217
    65.984 0.0534351 44.99207 73.09994
    64.133 0.054641 44.99712 71.59871
    59.452 0.0515825 45.00217 70.21493
    56.942 0.0561001 45.00723 68.93712
    60.432 0.0553113 45.01228 67.7541
    58.684 0.0582881 45.01733 66.65711
    58.397 0.0615424 45.02238 65.63808
    56.846 0.0618489 45.02742 64.68984
    54.852 0.0575908 45.03247 63.80629
    54.595 0.0606963 45.03752 62.98123
    53.523 0.06743 45.04256 62.2099
    49.253 0.0820541 45.04761 61.48775
    47.206 0.0743666 45.05265 60.81073
    46.599 0.067711 45.05769 60.17539
    44.734 0.0675001 45.06273 59.57804
    44.772 0.0680293 45.06777 59.01591
    44.315 0.0656452 45.07281 58.48631
    47.855 0.0648453 45.07785 57.98681
    48.608 0.0689976 45.08289 57.51534
    48.736 0.0658137 45.08792 57.06959
    43.298 0.0747739 45.09296 56.64788
    43.442 0.0669077 45.09799 56.24852
    47.856 0.066289 45.10302 55.86999
    45.284 0.0820541 45.10806 55.511
    48.116 0.0827638 45.11309 55.17002
    45.546 0.0646804 45.11812 54.846
    39.984 0.0664258 45.12315 54.53785
    40.291 0.0602501 45.12818 54.24455
    45.046 0.0682071 45.1332 53.96528
    50.036 0.0709975 45.13823 53.699
    50.812 0.0662208 45.14326 53.44502
    41.813 0.0704707 45.14828 53.2026
    46.057 0.0679583 45.15331 52.97106
    44.572 0.0753497 45.15833 52.74986
    42.577 0.060428 45.16335 52.53825
    45.724 0.0637368 45.16837 52.33578
    46.79 0.0765638 45.17339 52.14193
    50.149 0.0764369 45.17841 51.95623
    46.698 0.080342 45.18343 51.77831
    42.655 0.0779379 45.18845 51.60763
    38.452 0.0732438 45.19346 51.44387
    36.133 0.0708087 45.19848 51.28667
    37.557 0.0695813 45.2035 51.13571
    44.899 0.0717987 45.20851 50.9907
    46.188 0.0759322 45.21352 50.85126
    40.44 0.0757234 45.21854 50.71716
    42.903 0.073802 45.22355 50.58814
    42.753 0.060191 45.22856 50.46396
    41.975 0.0747739 45.23357 50.34442
    41.751 0.0778944 45.23858 50.22923
    40.082 0.0690702 45.24359 50.11824
    42.957 0.0716834 45.24859 50.01123
    48.101 0.078025 45.2536 49.90804
    44.561 0.080616 45.25861 49.80852
    43.291 0.0788599 45.26361 49.71245
    39.296 0.0630663 45.26862 49.61971
    38.056 0.08387 45.27362 49.53015
    42.573 0.0672552 45.27862 49.44364
    45.373 0.0645819 45.28363 49.36008
    44.454 0.0785067 45.28863 49.27928
    46.311 0.0692156 45.29363 49.20115
    42.624 0.0625313 45.29863 49.1256
    42.247 0.0755155 45.30363 49.05251
    46.258 0.0740029 45.30863 48.9818
    49.107 0.0742047 45.31362 48.91335
    44.312 0.0813071 45.31862 48.84707
    42.254 0.0709596 45.32362 48.78288
    41.51 0.0878956 45.32861 48.72071
    42.025 0.0839186 45.33361 48.6605
    41.654 0.0830503 45.3386 48.60212
    39.492 0.083531 45.34359 48.54554
    39.226 0.0728097 45.34859 48.49068
    35.066 0.0657125 45.35358 48.43749
    37.747 0.0704707 45.35857 48.38591
    44.164 0.0752671 45.36356 48.33585
    45.047 0.0736419 45.36855 48.28728
    42.727 0.0749378 45.37354 48.24015
    41.774 0.0777642 45.37853 48.1944
    41.177 0.0689614 45.38352 48.14999
    42.325 0.0646804 45.3885 48.10686
    45.776 0.0733629 45.39349 48.06497
    45.802 0.0807535 45.39848 48.02429
    39.83 0.0762681 45.40346 47.98476
    40.739 0.0820541 45.40844 47.94637
    42.316 0.0853965 45.41343 47.90905
    39.642 0.0734027 45.41841 47.87277
    37.636 0.0782434 45.4234 47.83751
    40.66 0.0761419 45.42838 47.80323
    39.638 0.0681003 45.43336 47.76992
    37.678 0.070061 45.43834 47.7375
    40.684 0.0838215 45.44332 47.70598
    40.93 0.0688529 45.4483 47.67532
    39.022 0.0682427 45.45328 47.6455
    39.625 0.0773322 45.45826 47.61649
    45.819 0.0726136 45.46324 47.58826
    45.788 0.0766487 45.46821 47.56078
    41.449 0.066977 45.47319 47.53404
    40.817 0.0646804 45.47817 47.50802
    40.467 0.0822897 45.48314 47.4827
    45.719 0.0808454 45.48812 47.45805
    44.149 0.0723794 45.49309 47.43404
    42.31 0.0718372 45.49807 47.41068
    40.375 0.0792154 45.50304 47.38792
    42.832 0.0826211 45.50801 47.36578
    41.766 0.0810296 45.51299 47.3442
    39.487 0.073602 45.51796 47.32319
    39.448 0.063098 45.52293 47.30273
    39.782 0.0785507 45.5279 47.2828
    46.156 0.0886826 45.53287 47.2634
    44.054 0.0729277 45.53784 47.24449
    37.954 0.070061 45.54281 47.22607
    38.481 0.0738823 45.54778 47.20813
    40.763 0.0827162 45.55275 47.19066
    44.825 0.0834828 45.55772 47.17364
    43.005 0.0698021 45.56269 47.15706
    41.562 0.0850978 45.56766 47.1409
    39.894 0.0797983 45.57262 47.12516
    37.93 0.0817728 45.57759 47.10982
    38.046 0.0676406 45.58256 47.09489
    44.618 0.0781997 45.58752 47.08034
    42.301 0.0730066 45.59249 47.06616
    41.705 0.0806618 45.59745 47.05234
    42.273 0.0917162 45.60242 47.03888
    39.564 0.0858475 45.60738 47.02578
    40.515 0.0718757 45.61235 47.01301
    38.048 0.0651768 45.61731 47.00056
    38.191 0.0671159 45.62227 46.98844
    37.632 0.0779379 45.62724 46.97664
    42.564 0.0809374 45.6322 46.96514
    45.5 0.0749788 45.63716 46.95394
    40.533 0.0995134 45.64212 46.94303
    41.187 0.0683855 45.64709 46.93241
    39.735 0.0764792 45.65205 46.92206
    36.927 0.0640274 45.65701 46.91199
    39.105 0.0637046 45.66197 46.90218
    38.737 0.0556773 45.66693 46.89263
    52.406 0.0787272 45.67189 46.88334
    49.566 0.077851 45.67685 46.87429
    48.24 0.0735221 45.68181 46.86548
    42.557 0.0690702 45.68677 46.85691
    42.578 0.0664943 45.69173 46.84856
    43.689 0.068493 45.69669 46.84045
    42.209 0.0748967 45.70164 46.83255
    39.707 0.076226 45.7066 46.82487
    43.268 0.0761419 45.71156 46.8174
    43.863 0.0808454 45.71652 46.81013
    41.601 0.0620957 45.72148 46.80307
    42.523 0.0691429 45.72643 46.7962
    40.919 0.0666317 45.73139 46.78953
    46.652 0.0707334 45.73635 46.78304
    46.805 0.0817728 45.74131 46.77674
    43.665 0.0655108 45.74626 46.77062
    39.095 0.0698759 45.75122 46.76467
    43.456 0.0836761 45.75617 46.7589
    47.026 0.0821482 45.76113 46.7533
    48.936 0.0764792 45.76609 46.74786
    42.84 0.0837245 45.77104 46.74259
    36.888 0.0812144 45.776 46.73747
    36.429 0.0766911 45.78095 46.73251
    37.597 0.0712631 45.78591 46.7277
    40.406 0.0801602 45.79087 46.72305
    42.827 0.0788156 45.79582 46.71853
    40.65 0.081726 45.80078 46.71416
    39.814 0.078156 45.80573 46.70994
    38.679 0.0841623 45.81069 46.70585
    39.757 0.0816793 45.81564 46.70189
    41.106 0.0826211 45.8206 46.69807
    39.903 0.0746514 45.82555 46.69438
    38.391 0.0819602 45.83051 46.69081
    40.639 0.0795733 45.83546 46.68737
    38.371 0.0777208 45.84042 46.68405
    38.503 0.0807994 45.84537 46.68085
    41.918 0.0793047 45.85033 46.67777
    38.931 0.0797532 45.85528 46.6748
    36.824 0.0889473 45.86024 46.67195
    40.156 0.1005256 45.86519 46.66921
    40.893 0.0785948 45.87015 46.66658
    38.888 0.0717987 45.8751 46.66405
    34.156 0.075061 45.88006 46.66163
    36.472 0.0627508 45.88501 46.65931
    39.422 0.0631615 45.88997 46.65709
    40.031 0.0699128 45.89492 46.65498
    48.254 0.0659829 45.89988 46.65296
    47.087 0.0691065 45.90483 46.65103
    41.885 0.0734425 45.90979 46.6492
    43.444 0.0719915 45.91474 46.64746
    43.883 0.0721463 45.9197 46.64581
    40.28 0.0758486 45.92465 46.64425
    45.96 0.0714537 45.92961 46.64278
    47.003 0.0660168 45.93456 46.6414
    41.802 0.0735221 45.93952 46.6401
    44.041 0.0781997 45.94448 46.63888
    39.743 0.0772463 45.94943 46.63774
    40.033 0.0794388 45.95439 46.63669
    42.814 0.0670117 45.95935 46.63571
    39.611 0.0742451 45.9643 46.6348
    36.113 0.0620339 45.96926 46.63398
    43.797 0.0575908 45.97422 46.63323
    44.547 0.0611776 45.97917 46.63255
    53.298 0.0651435 45.98413 46.63195
    54.238 0.0773322 45.98909 46.63141
    51.224 0.071187 45.99405 46.63095
    44.481 0.0715301 45.99901 46.63055
    44.6 0.063995 46.00397 46.63023
    40.983 0.0746106 46.00892 46.62996
    38.561 0.0707334 46.01388 46.62977
    45.179 0.0804332 46.01884 46.62963
    45.481 0.072849 46.0238 46.62957
    46.112 0.0753084 46.02876 46.62956
    47.12 0.0681003 46.03372 46.62961
    42.282 0.0721851 46.03868 46.62973
    40.263 0.0729671 46.04364 46.6299
    39.534 0.0753911 46.04861 46.63013
    44.109 0.0835793 46.05357 46.63042
    48.414 0.0796182 46.05853 46.63077
    42.93 0.0702096 46.06349 46.63117
    37.573 0.0743261 46.06846 46.63162
    36.636 0.0814464 46.07342 46.63213
    39.552 0.0751021 46.07838 46.6327
    45.044 0.083773 46.08335 46.63331
    48.976 0.0870677 46.08831 46.63398
    42.131 0.0796182 46.09328 46.6347
    34.056 0.0692521 46.09824 46.63546
    36.426 0.0765215 46.10321 46.63628
    42.126 0.0842111 46.10817 46.63714
    39.708 0.0701724 46.11314 46.63805
    38.605 0.0651768 46.11811 46.63901
    44.858 0.0679938 46.12307 46.64002
    46.082 0.0698759 46.12804 46.64107
    46.021 0.0723405 46.13301 46.64216
    42.821 0.0680293 46.13798 46.6433
    41.453 0.0665973 46.14295 46.64449
    43.019 0.0634801 46.14792 46.64571
    43.917 0.0769039 46.15289 46.64698
    47.52 0.0769039 46.15786 46.64829
    44.046 0.06743 46.16283 46.64964
    39.82 0.0626879 46.16781 46.65103
    41.935 0.067465 46.17278 46.65247
    47.374 0.0668386 46.17775 46.65394
    46.232 0.0788156 46.18273 46.65545
    44.866 0.0661187 46.1877 46.65699
    47.992 0.0752258 46.19268 46.65858
    41.781 0.0758068 46.19765 46.6602
    44.527 0.0661187 46.20263 46.66186
    43.108 0.0726136 46.20761 46.66356
    41.731 0.0637046 46.21258 46.66529
    43.856 0.0713011 46.21756 46.66706
    48.034 0.0692885 46.22254 46.66886
    48.913 0.0633205 46.22752 46.6707
    40.661 0.0656788 46.2325 46.67257
    41.685 0.0735221 46.23748 46.67447
    44.775 0.0874285 46.24247 46.6764
    44.704 0.0836277 46.24745 46.67837
    43.513 0.084016 46.25243 46.68037
    42.658 0.0721463 46.25742 46.68241
    35.744 0.0788156 46.2624 46.68447
    39.074 0.0845051 46.26739 46.68656
    41.529 0.0821482 46.27238 46.68869
    39.58 0.0821482 46.27736 46.69084
    42.74 0.0753911 46.28235 46.69303
    39.177 0.083773 46.28734 46.69524
    41.026 0.0667005 46.29233 46.69748
    35.393 0.0988885 46.29732 46.69975
    38.18 0.0704707 46.30231 46.70205
    40.763 0.0711491 46.30731 46.70438
    39.971 0.0811682 46.3123 46.70673
    44.405 0.0766062 46.31729 46.70912
    43.179 0.0798434 46.32229 46.71152
    35.794 0.0779815 46.32729 46.71396
    45.056 0.0810296 46.33228 46.71642
    45.723 0.0618181 46.33728 46.71891
    39.309 0.0892132 46.34228 46.72142
    41.067 0.0700239 46.34728 46.72395
    39.826 0.0795733 46.35228 46.72652
    41.078 0.0648783 46.35728 46.7291
    44.236 0.0786389 46.36229 46.73172
    43.675 0.076226 46.36729 46.73435
    41.273 0.0720301 46.3723 46.73701
    39.522 0.0747739 46.3773 46.73969
    40.85 0.0938067 46.38231 46.7424
    44.662 0.0698021 46.38732 46.74513
    38.559 0.0723016 46.39233 46.74788
    38.028 0.0776775 46.39734 46.75065
    44.486 0.0735221 46.40235 46.75345
    44.649 0.0767761 46.40736 46.75626
    41.084 0.0854464 46.41237 46.80484
    39.362 0.0757651 46.41739 46.80785
    39.825 0.0672552 46.4224 46.81089
    41.505 0.0790818 46.42742 46.81394
    40.027 0.0742451 46.43244 46.81702
    38.663 0.0770321 46.43746 46.82012
    39.254 0.075474 46.44248 46.82324
    41.861 0.0638657 46.4475 46.82638
    42.633 0.0689252 46.45252 46.82954
    42.226 0.0849491 46.45755 46.83272
    45.754 0.0800242 46.46257 46.83593
    41.106 0.0870677 46.4676 46.83915
    37.457 0.0789485 46.47263 46.84239
    39.672 0.0743261 46.47766 46.84565
    34.691 0.0671507 46.48269 46.84893
    38.643 0.0709975 46.48772 46.85223
    44.317 0.067465 46.49275 46.85555
    47.277 0.0741239 46.49779 46.85889
    44.62 0.0804788 46.50282 46.86225
    45.061 0.0909434 46.50786 46.86562
    43.648 0.083531 46.5129 46.86901
    35.809 0.0834345 46.51794 46.87243
    35.954 0.0875319 46.52298 46.87586
    37.383 0.0748558 46.52802 46.8793
    42.224 0.0742451 46.53307 46.88277
    37.883 0.0873768 46.53811 46.88625
    37.781 0.0727704 46.54316 46.88975
    39.098 0.0714919 46.54821 46.89327
    39.448 0.0765215 46.55325 46.8968
    41.341 0.0857469 46.55831 46.90035
    43.628 0.0705831 46.56336 46.90392
    40.149 0.0731646 46.56841 46.9075
    42.16 0.0828114 46.57347 46.9111
    42.131 0.0830024 46.57853 46.91472
    38.836 0.0717987 46.58359 46.91835
    38.774 0.0839186 46.58865 46.922
    40.99 0.0807994 46.59371 46.92567
    42.757 0.0854964 46.59877 46.92935
    44.455 0.0773753 46.60384 46.93305
    39.722 0.0825262 46.6089 46.93676
    38.263 0.0700981 46.61397 46.94049
    35.701 0.0665973 46.61904 46.94423
    39.636 0.0753911 46.62411 46.94799
    43.241 0.072692 46.62919 46.95176
    39.452 0.0616647 46.63426 46.95555
    44.158 0.0618797 46.63934 46.95935
    48.314 0.073562 46.64442 46.96317
    46.691 0.0622818 46.6495 46.967
    46.811 0.0740432 46.65458 46.97085
    46.018 0.0655108 46.65966 46.97471
    43.219 0.0601615 46.66475 46.97858
    41.651 0.0718757 46.66983 46.98247
    47.95 0.0584008 46.67492 46.98638
    49.04 0.0847513 46.68001 46.99029
    51.096 0.0829069 46.68511 46.99423
    45.97 0.0751021 46.6902 46.99817
    41.321 0.0681714 46.6953 47.00213
    36.798 0.0688529 46.70039 47.0061
    40.317 0.0742047 46.70549 47.01009
    46.199 0.0727312 46.7106 47.01409
    44.552 0.0582318 46.7157 47.0181
    43.591 0.0667695 46.7208 47.02213
    44.828 0.0678875 46.72591 47.02617
    47.243 0.0752258 46.73102 47.03022
    48.518 0.0622507 46.73613 47.03429
    45.63 0.0696548 46.74125 47.03836
    43.086 0.0743666 46.74636 47.04246
    49.088 0.0723794 46.75148 47.04656
    44.283 0.0653101 46.7566 47.05068
    42.611 0.0657462 46.76172 47.05481
    44.762 0.0679583 46.76684 47.05895
    45.583 0.0812608 46.77197 47.0631
    48.647 0.0825262 46.7771 47.06727
    45.49 0.075474 46.78223 47.07145
    43.257 0.0922742 46.78736 47.07564
    40.671 0.0714155 46.79249 47.07984
    37.417 0.0596629 46.79763 47.08406
    35.215 0.0743666 46.80277 47.08829
    43.513 0.0794388 46.80791 47.09253
    44.04 0.0865561 46.81305 47.09678
    43.563 0.064549 46.81819 47.10104
    40.778 0.0760999 46.82334 47.10532
    42.338 0.077591 46.82849 47.10961
    45.403 0.0711491 46.83364 47.11391
    41.165 0.0716834 46.8388 47.11822
    44.3 0.0678168 46.84395 47.12254
    45.837 0.0857469 46.84911 47.12688
    46.01 0.0705456 46.85427 47.13122
    41.771 0.0803876 46.85943 47.13558
    41.955 0.0743666 46.8646 47.13995
    40.081 0.0828591 46.86977 47.14433
    40.537 0.0717603 46.87494 47.14872
    39.593 0.0736419 46.88011 47.15312
    41.965 0.0689252 46.88528 47.15754
    42.308 0.0779815 46.89046 47.16196
    42.9 0.0558353 46.89564 47.1664
    39.055 0.0648783 46.90082 47.17085
    44.225 0.067711 46.90601 47.17531
    50.34 0.0671507 46.91119 47.17978
    48.968 0.060191 46.91638 47.18426
    46.939 0.0621887 46.92157 47.18875
    48.294 0.0630347 46.92677 47.19325
    45.948 0.065949 46.93197 47.19776
    47.931 0.0823369 46.93717 47.20229
    52.383 0.0848996 46.94237 47.20682
    46.831 0.0772034 46.94757 47.21137
    40.491 0.0808454 46.95278 47.21593
    37.538 0.0771605 46.95799 47.2205
    37.552 0.0698759 46.9632 47.22507
    39.274 0.0778075 46.96842 47.22966
    40.349 0.0791708 46.97364 47.23426
    40.817 0.0773322 46.97886 47.23887
    42.409 0.0691065 46.98408 47.24349
    40.673 0.0621577 46.98931 47.24812
    39.716 0.0589695 46.99454 47.25277
    45.054 0.0710353 46.99977 47.25742
    48.054 0.0697652 47.005 47.26208
    49.313 0.0774183 47.01024 47.26676
    46.477 0.0783311 47.01548 47.27144
    39.412 0.0642223 47.02072 47.27613
    44.187 0.0651768 47.02597 47.28084
    46.595 0.0695446 47.03122 47.28555
    47.006 0.0807076 47.03647 47.29028
    45.005 0.0721463 47.04172 47.29501
    39.046 0.0757651 47.04698 47.29976
    40.609 0.0798434 47.05224 47.30452
    43.453 0.075474 47.0575 47.30928
    42.373 0.0818664 47.06277 47.31406
    42.84 0.0818664 47.06804 47.31885
    42.643 0.0785507 47.07331 47.32364
    35.294 0.0764792 47.07858 47.32845
    36.591 0.0779815 47.08386 47.33327
    41.418 0.0749788 47.08914 47.3381
    39.696 0.0752258 47.09443 47.34294
    45.419 0.068493 47.09971 47.34779
    45.183 0.0713392 47.105 47.35264
    44.778 0.0676758 47.1103 47.35751
    47.494 0.0824788 47.1156 47.36239
    46.809 0.075557 47.1209 47.36728
    41.437 0.072849 47.1262 47.37218
    40.979 0.0685647 47.1315 47.37709
    42.458 0.0700981 47.13681 47.38201
    43.605 0.0793493 47.14213 47.38694
    42.479 0.0723794 47.14744 47.39188
    38.67 0.0877395 47.15276 47.39683
    38.821 0.0828591 47.15808 47.40179
    40.33 0.0785067 47.16341 47.40676
    38.966 0.0934628 47.16874 47.41174
    39.769 0.063995 47.17407 47.41673
    37.425 0.0574528 47.17941 47.42173
    37.499 0.067325 47.18475 47.42674
    40.965 0.0719143 47.19009 47.43177
    46.85 0.0783311 47.19543 47.4368
    46.246 0.0779815 47.20078 47.44184
    43.702 0.0716451 47.20614 47.44689
    45.049 0.0803876 47.21149 47.45195
    44.047 0.060132 47.21685 47.45702
    39.085 0.0670117 47.22222 47.46211
    41.046 0.0757651 47.22758 47.4672
    42.387 0.0683855 47.23295 47.4723
    43.267 0.0643854 47.23833 47.47741
    45.456 0.0647793 47.24371 47.48254
    44.398 0.0708087 47.24909 47.48767
    48.498 0.0797082 47.25447 47.49281
    45.687 0.0804332 47.25986 47.49797
    44.932 0.0693981 47.26525 47.50313
    45.039 0.0712631 47.27065 47.5083
    40.09 0.067325 47.27605 47.51349
    43.045 0.0640599 47.28145 47.51868
    45.033 0.0731251 47.28686 47.52389
    46.5 0.0705456 47.29227 47.5291
    45.381 0.0682784 47.29768 47.53433
    44.746 0.0731251 47.3031 47.53956
    44.955 0.0606365 47.30852 47.54481
    45.63 0.0612382 47.31395 47.55007
    45.396 0.0624688 47.31938 47.55533
    48.264 0.0798434 47.32481 47.56061
    49.626 0.077851 47.33025 47.5659
    45.292 0.0721075 47.33569 47.5712
    47.935 0.0764792 47.34114 47.57651
    46.712 0.0734823 47.34659 47.58183
    43.322 0.067325 47.35204 47.58716
    41.751 0.0680293 47.3575 47.5925
    43.083 0.0616954 47.36296 47.59785
    42.131 0.0656116 47.36842 47.60321
    48.965 0.081586 47.37389 47.60858
    51.883 0.0732438 47.37937 47.61396
    44.259 0.0711111 47.38485 47.61936
    44.389 0.0657799 47.39033 47.62476
    45.828 0.0678522 47.39581 47.63018
    43.111 0.0666661 47.4013 47.6356
    43.152 0.0660847 47.4068 47.64104
    46.437 0.0726136 47.4123 47.64649
    44.05 0.0683141 47.4178 47.65194
    43.148 0.066289 47.42331 47.65741
    49.446 0.0699498 47.42882 47.66289
    46.808 0.0634482 47.43433 47.66838
    41.903 0.0746514 47.43985 47.67389
    44.653 0.0725354 47.44538 47.6794
    45.195 0.0778944 47.4509 47.68492
    43.638 0.0739627 47.45644 47.69046
    41.126 0.0677815 47.46197 47.696
    41.082 0.0692521 47.46752 47.70156
    38.654 0.070061 47.47306 47.70713
    40.891 0.0745291 47.47861 47.71271
    45.053 0.067711 47.48417 47.7183
    47.308 0.0710353 47.48973 47.7239
    47.034 0.0675703 47.49529 47.72952
    43.904 0.0659829 47.50086 47.73514
    42.195 0.0699868 47.50643 47.74078
    44.032 0.0638335 47.51201 47.74642
    45.631 0.0787714 47.51759 47.75208
    49.92 0.0698759 47.52318 47.75776
    42.378 0.0636725 47.52877 47.76344
    43.537 0.0755985 47.53437 47.76913
    44.981 0.0661187 47.53997 47.77484
    42.405 0.0606066 47.54558 47.78056
    46.212 0.0724573 47.55119 47.78629
    47.139 0.0705831 47.5568 47.79203
    46.531 0.068493 47.56242 47.79778
    47.191 0.0654773 47.56805 47.80354
    43.138 0.0698021 47.57368 47.80932
    45.841 0.0829546 47.57931 47.81511
    50.448 0.0723016 47.58495 47.82091
    46.349 0.0689976 47.59059 47.82673
    43.739 0.0690702 47.59624 47.83255
    40.167 0.0821953 47.6019 47.83839
    42.048 0.0761419 47.60756 47.84424
    43.629 0.0716067 47.61322 47.8501
    42.147 0.0878956 47.61889 47.85598
    43.449 0.094326 47.62456 47.86187
    43.184 0.0950251 47.63024 47.86777
    42.056 0.0870163 47.63593 47.87368
    43.394 0.0818664 47.64162 47.87961
    44.814 0.0856967 47.64731 47.88554
    43.68 0.0912734 47.65301 47.89149
    41.724 0.0823842 47.65871 47.89746
    44.538 0.0782434 47.66442 47.90344
    43.199 0.0775477 47.67014 47.90943
    48.582 0.0947328 47.67586 47.91543
    50.403 0.0985164 47.68158 47.92145
    43.914 0.0819133 47.68732 47.92748
    43.734 0.0865052 47.69305 47.93352
    47.503 0.0896411 47.69879 47.93957
    41.858 0.090018 47.70454 47.94564
    37.603 0.0818664 47.71029 47.95173
    45.278 0.086658 47.71605 47.95783
    45.563 0.0753911 47.72181 47.96394
    42.363 0.0789042 47.72758 47.97006
    50.265 0.0937492 47.73336 47.9762
    49.046 0.0887884 47.73913 47.98235
    44.464 0.0821953 47.74492 47.98852
    44.472 0.0785507 47.75071 47.9947
    43.314 0.0904517 47.75651 48.00089
    41.71 0.0874285 47.76231 48.0071
    44.4 0.0837245 47.76812 48.01332
    47.819 0.0868625 47.77393 48.01956
    49.221 0.0784628 47.77975 48.02581
    42.988 0.0786389 47.78557 48.03208
    42.148 0.0788156 47.7914 48.03836
    42.867 0.0705456 47.79724 48.04466
    46.7 0.0732042 47.80308 48.05097
    51.671 0.08387 47.80893 48.05729
    56.104 0.0894803 47.81478 48.06364
    52.994 0.0799789 47.82064 48.06999
    45.188 0.0794836 47.8265 48.07636
    42.934 0.0818664 47.83237 48.08275
    46.221 0.0848996 47.83825 48.08915
    49.993 0.0846035 47.84413 48.09557
    45.934 0.0755985 47.85002 48.10201
    44.878 0.0866071 47.85591 48.10846
    48.214 0.0813071 47.86181 48.11492
    45.673 0.0803876 47.86772 48.12141
    46.431 0.0751845 47.87363 48.1279
    46.737 0.080342 47.87955 48.13442
    48.253 0.0741643 47.88548 48.14095
    48.124 0.0771605 47.89141 48.1475
    49.226 0.0870163 47.89734 48.15406
    52.4 0.0864543 47.90329 48.16064
    50.158 0.08387 47.90924 48.16724
    47.655 0.0841135 47.91519 48.17385
    46.068 0.1038572 47.92115 48.18049
    45.149 0.0901803 47.92712 48.18714
    41.567 0.0725745 47.9331 48.1938
    47.176 0.0902887 47.93908 48.20049
    48.744 0.0945581 47.94506 48.20719
    41.293 0.0980235 47.95106 48.21391
    42.18 0.0953187 47.95706 48.22065
    44.54 0.0814929 47.96306 48.2274
    42.547 0.0759322 47.96908 48.23418
    41.881 0.084016 47.97509 48.24097
    44.922 0.0935772 47.98112 48.24778
    43.369 0.0789042 47.98715 48.25461
    45.452 0.0917717 47.99319 48.26146
    49.745 0.0876875 47.99924 48.26833
    46.21 0.0834345 48.00529 48.27521
    38.874 0.0884191 48.01135 48.28212
    41.75 0.0848007 48.01741 48.28904
    47.182 0.0878435 48.02348 48.29599
    44.643 0.0792154 48.02956 48.30296
    42.219 0.0740835 48.03565 48.30994
    47.876 0.0765638 48.04174 48.31695
    50.051 0.0926115 48.04784 48.32397
    47.239 0.1002076 48.05395 48.33102
    41.458 0.0770748 48.06006 48.33809
    38.681 0.0745291 48.06618 48.34517
    40.207 0.0800242 48.07231 48.35228
    49.437 0.0891067 48.07844 48.35941
    51.369 0.0766487 48.08458 48.36656
    49.263 0.0813999 48.09073 48.37374
    47.31 0.0834345 48.09688 48.38093
    48.685 0.0867602 48.10304 48.38815
    45.575 0.0744885 48.10921 48.39539
    43.877 0.0802056 48.11539 48.40265
    46.059 0.0800695 48.12157 48.40994
    48.93 0.0747739 48.12776 48.41725
    47.84 0.0773753 48.13396 48.42458
    48.224 0.0829546 48.14016 48.43193
    50.027 0.0797532 48.14637 48.43931
    48.155 0.0869137 48.15259 48.44671
    46.534 0.0778075 48.15882 48.45414
    51.287 0.0858475 48.16505 48.46159
    49.692 0.0863527 48.17129 48.46906
    46.495 0.0887884 48.17754 48.47656
    40.941 0.0996391 48.18379 48.48409
    44.665 0.0910532 48.19006 48.49164
    46.304 0.0763946 48.19633 48.49921
    41.481 0.0788156 48.20261 48.50682
    39.847 0.0756818 48.20889 48.51444
    46.209 0.0795285 48.21518 48.5221
    50.02 0.0857469 48.22148 48.52978
    50.783 0.0911632 48.22779 48.53749
    48.028 0.0825737 48.23411 48.54522
    46.707 0.1022037 48.24043 48.55298
    45.881 0.0830982 48.24676 48.56078
    43.54 0.0753911 48.2531 48.56859
    43.014 0.0775046 48.25945 48.57644
    46.859 0.0823842 48.2658 48.58432
    47.414 0.0833382 48.27216 48.59222
    47.669 0.0725354 48.27853 48.60016
    47.864 0.0682071 48.28491 48.60812
    49.02 0.0743666 48.2913 48.61612
    52.059 0.0800695 48.29769 48.62414
    52.433 0.0831461 48.30409 48.6322
    52.628 0.0822425 48.3105 48.64028
    47.33 0.0736419 48.31692 48.6484
    45.447 0.0736819 48.32334 48.65655
    47.951 0.0788599 48.32978 48.66474
    50.454 0.0741239 48.33622 48.67295
    49.346 0.0749788 48.34267 48.6812
    52.863 0.0875838 48.34912 48.68948
    51.518 0.0891599 48.35559 48.6978
    47.157 0.0888943 48.36206 48.70615
    46.961 0.0763524 48.36855 48.71453
    44.244 0.0788599 48.37504 48.72296
    43.452 0.0671507 48.38154 48.73141
    47.734 0.0722239 48.38804 48.7399
    52.469 0.0885244 48.39456 48.74843
    53.106 0.0818196 48.40108 48.757
    45.651 0.0889473 48.40761 48.7656
    43.387 0.090018 48.41415 48.77424
    41.894 0.0805245 48.4207 48.78292
    42.491 0.0763946 48.42726 48.79164
    48.009 0.0732835 48.43383 48.8004
    49.85 0.0706582 48.4404 48.8092
    52.054 0.0724964 48.44699 48.81804
    50.702 0.0771605 48.45358 48.82692
    49.536 0.0774183 48.46018 48.83584
    49.32 0.0831461 48.46679 48.8448
    51.289 0.0782434 48.47341 48.85381
    50.685 0.0853965 48.48003 48.86286
    47.58 0.084407 48.48667 48.87195
    48.874 0.0754325 48.49331 48.88109
    47.122 0.0758904 48.49996 48.89028
    45.45 0.0813071 48.50663 48.89951
    46.76 0.0769466 48.5133 48.90878
    48.7 0.0862513 48.51998 48.91811
    49.716 0.0909982 48.52666 48.92748
    47.16 0.0821482 48.53336 48.9369
    46.661 0.0964469 48.54007 48.94637
    44.578 0.0800242 48.54678 48.95589
    47.239 0.0921063 48.55351 48.96547
    49.539 0.0971698 48.56024 48.97509
    45.14 0.0816327 48.56698 48.98477
    38.814 0.0824788 48.57374 48.99449
    44.982 0.0830024 48.5805 49.00428
    47.006 0.0853965 48.58727 49.01412
    46.695 0.0870677 48.59405 49.02401
    42.902 0.0713392 48.60084 49.03396
    44.308 0.073046 48.60763 49.04397
    50.087 0.0781123 48.61444 49.05404
    49.385 0.0820071 48.62126 49.06417
    51.311 0.0846035 48.62808 49.07435
    51.19 0.0818664 48.63492 49.0846
    45.6 0.087222 48.64177 49.09491
    44.502 0.0729671 48.64862 49.10529
    44.314 0.0648453 48.65548 49.11573
    47.194 0.0780686 48.66236 49.12623
    53.022 0.0781123 48.66924 49.1368
    50.159 0.078156 48.67613 49.14744
    45.274 0.0834828 48.68304 49.15815
    50.127 0.0827162 48.68995 49.16893
    50.544 0.07926 48.69687 49.17978
    45.873 0.0766911 48.7038 49.19071
    44.02 0.0752258 48.71074 49.2017
    48.842 0.0812144 48.7177 49.21278
    51.964 0.0772034 48.72466 49.22393
    50.058 0.0752258 48.73163 49.23515
    49.252 0.0778944 48.73861 49.24646
    50.41 0.072849 48.7456 49.25785
    49.534 0.0820541 48.7526 49.26932
    51.059 0.0830503 48.75961 49.28088
    51.136 0.0871705 48.76663 49.29252
    48.697 0.0734027 48.77366 49.30424
    43.337 0.0752671 48.7807 49.31606
    46.359 0.0741239 48.78775 49.32797
    51.728 0.088 48.79482 49.33997
    47.653 0.0799337 48.80189 49.35206
    51.632 0.0725354 48.80897 49.36425
    48.911 0.0828591 48.81606 49.37654
    49.542 0.0854964 48.82316 49.38893
    49.979 0.0810758 48.83028 49.33667
    46.237 0.0836761 48.8374 49.34943
    43.107 0.076226 48.84453 49.3623
    44.538 0.0751433 48.85168 49.37529
    48.06 0.0806618 48.85883 49.38838
    52.904 0.0779379 48.866 49.40158
    52.755 0.0843579 48.87317 49.41489
    47.194 0.0757651 48.88036 49.42833
    45.602 0.0786389 48.88755 49.44188
    46.482 0.0831461 48.89476 49.45556
    47.332 0.0864543 48.90198 49.46935
    46.316 0.0795285 48.90921 49.48328
    49.529 0.0916052 48.91644 49.49733
    49.169 0.0832421 48.9237 49.51153
    47.445 0.0769466 48.93096 49.52585
    45.581 0.0794388 48.93823 49.54031
    47.566 0.072849 48.94551 49.55492
    49.3 0.0848501 48.9528 49.56967
    48.201 0.0738823 48.96011 49.58457
    46.034 0.0790373 48.96742 49.59962
    48.066 0.0945581 48.97475 49.61483
    51.142 0.0718757 48.98209 49.63019
    45.495 0.0730855 48.98943 49.64572
    47.533 0.0744478 48.99679 49.66142
    53.357 0.0779379 49.00416 49.67729
    49.379 0.0753497 49.01154 49.69333
    50.847 0.0875838 49.01894 49.70955
    49.722 0.1012305 49.02634 49.72596
    44.866 0.0771605 49.03376 49.74255
    43.899 0.0829546 49.04118 49.75934
    44.986 0.0853466 49.04862 49.77633
    45.958 0.0714155 49.05607 49.79351
    45.487 0.0649776 49.06353 49.81091
    47.987 0.067711 49.071 49.82852
    52.133 0.0763524 49.07848 49.84635
    53.676 0.0793941 49.08598 49.86441
    54.477 0.073802 49.09349 49.88269
    50.49 0.0685288 49.101 49.90121
    52.42 0.073562 49.10853 49.91998
    52.564 0.0779815 49.11607 49.94091
    50.792 0.0818196 49.12363 49.96019
    54.491 0.090779 49.13119 49.97973
    51.553 0.0700981 49.13877 49.99955
    46.412 0.0875838 49.14636 50.01964
    41.263 0.0795733 49.15395 50.04002
    46.121 0.0791263 49.16157 50.06069
    49.467 0.0723794 49.16919 50.08166
    55.01 0.0723016 49.17683 50.10295
    51.53 0.07926 49.18447 50.12456
    49.487 0.0889473 49.19213 50.1465
    49.111 0.0782434 49.1998 50.16878
    49.93 0.0763524 49.20749 50.19141
    47.622 0.0856967 49.21518 50.2144
    45.514 0.0726528 49.22289 50.23776
    46.36 0.0808454 49.23061 50.26151
    47.918 0.0710732 49.23834 50.28565
    51.617 0.0813999 49.24609 50.31019
    51.101 0.0865561 49.25384 50.33516
    51.296 0.0817728 49.26161 50.36057
    50.285 0.095732 49.26939 50.38642
    47.909 0.0890535 49.27719 50.41273
    45.036 0.0750199 49.28499 50.43951
    44.773 0.08387 49.29281 50.46679
    44.326 0.0829069 49.30064 50.49459
    46.322 0.0777208 49.30848 50.5229
    46.531 0.0833382 49.31634 50.55177
    47.274 0.0866071 49.32421 50.58118
    47.304 0.0803876 49.33209 50.61119
    48.598 0.0768613 49.33998 50.6418
    49.327 0.0779379 49.34789 50.67303
    51.485 0.0808914 49.35581 50.70491
    46.356 0.0830024 49.36374 50.73745
    45.08 0.0753084 49.37168 50.77069
    45.882 0.0796182 49.37964 50.80465
    45.591 0.0755155 49.38761 50.83935
    49.364 0.0706958 49.39559 50.87483
    53.927 0.0710353 49.40359 50.91109
    54.535 0.0766487 49.41159 50.9482
    52.454 0.0615119 49.41962 50.98618
    48.871 0.0651435 49.42765 51.02505
    53.073 0.0783311 49.4357 51.06485
    56.124 0.075061 49.44376 51.10562
    49.345 0.0762681 49.45183 51.1474
    46.302 0.0724573 49.45992 51.19023
    52.644 0.0758068 49.46802 51.23416
    54.991 0.0737219 49.47614 51.27922
    57.054 0.0719915 49.48426 51.32545
    55.686 0.072849 49.4924 51.37294
    52.06 0.0713392 49.50055 51.42171
    46.991 0.0659829 49.50872 51.47182
    46.098 0.0786389 49.5169 51.52334
    53.768 0.0733232 49.52509 51.57631
    55.456 0.0667005 49.5333 51.63082
    50.782 0.0649114 49.54152 51.68693
    56.557 0.0819133 49.54976 51.74471
    59.098 0.0936345 49.558 51.80425
    56.428 0.0890004 49.56627 51.86559
    46.007 0.0800695 49.57454 51.92888
    40.403 0.0727704 49.58283 51.99417
    45.339 0.0796632 49.59113 52.06158
    46.011 0.0766911 49.59945 52.1312
    46.988 0.073802 49.60778 52.20312
    51.032 0.0916052 49.61612 52.2775
    57.855 0.0791708 49.62448 52.35445
    51.661 0.0714155 49.63285 52.43409
    45.581 0.0722239 49.64124 52.51658
    50.665 0.0789485 49.64964 52.60204
    49.765 0.0838215 49.65805 52.69067
    48.35 0.0724183 49.66648 52.78263
    48.985 0.0793941 49.67492 52.8781
    50.272 0.0583162 49.68338 52.97729
    48.795 0.0797082 49.69185 53.08036
    52.809 0.0774183 49.70033 53.18761
    61.465 0.084309 49.70884 53.29926
    52.685 0.078683 49.71735 53.41556
    50.949 0.0691429 49.72587 53.53679
    47.097 0.0751021 49.73442 53.66324
    49.883 0.0756401 49.74297 53.79528
    55.646 0.0736819 49.75154 53.93325
    48.908 0.0808454 49.76013 54.07753
    48.663 0.06736 49.76873 54.22853
    55.269 0.066735 49.77734 54.38665
    53.207 0.0681359 49.78597 54.55247
    52.479 0.070396 49.79462 54.72647
    53.111 0.0616035 49.80327 54.90923
    56.882 0.0681359 49.81195 55.10138
    59.998 0.064418 49.82063 55.30354
    58.559 0.0665973 49.82933 55.51657
    57.346 0.0724183 49.83805 55.74123
    54.953 0.0626879 49.84678 55.97842
    52.932 0.0747739 49.85553 56.22913
    56.37 0.0627193 49.86429 56.49434
    59.118 0.0700239 49.87307 56.77542
    55.1 0.0706206 49.88186 57.07361
    60.092 0.0771605 49.89067 57.39035
    51.5 0.0660168 49.89949 57.72726
    51.739 0.0675352 49.90833 58.08604
    49.497 0.0580077 49.91718 58.46887
    58.39 0.0744885 49.92605 58.87791
    62.546 0.0651435 49.93493 59.31562
    57.886 0.0651103 49.94383 59.78481
    55.877 0.0726136 49.95274 60.28847
    56.756 0.0656452 49.96167 60.83044
    53.531 0.0716067 49.97061 61.41458
    58.628 0.0679583 49.97957 62.04544
    59.049 0.0738422 49.98854 62.72819
    53.105 0.0600436 49.99753 63.4685
    51.062 0.0598968 50.00654 64.27358
    56.611 0.0629082 50.01556 65.151
    59.662 0.0601615 50.0246 66.10972
    58.881 0.0584573 50.03365 67.16016
    65.474 0.0597504 50.04272 68.31407
    67.226 0.0573978 50.0518 69.58631
    64.903 0.0535341 50.0609 70.99318
    62.486 0.0527259 50.07001 72.55437
    69.696 0.051349 50.07914 74.2932
    75.495 0.0503628 50.08829 76.23697
    70.228 0.0521733 50.09745 78.42038
    73.229 0.0486449 50.10663 80.88344
    71.959 0.0428298 50.11583 83.67559
    80.057 0.042972 50.12504 86.85753
    84.375 0.039984 50.13426 90.50328
    88.982 0.035016 50.14351 94.70916
    92.546 0.0330699 50.15276 99.59375
    96.208 0.0285047 50.16204 105.31272
    105.322 0.0261578 50.17133 112.07729
    112.502 0.0230475 50.18064 120.26498
    135.892 0.0191622 50.18996 130.21183
    153.09 0.0154238 50.1993 142.80495
    164.956 0.0125738 50.20865 159.48644
    195.796 0.0105324 50.21803 182.79447
    238.695 0.0082062 50.22742 216.97392
    281.724 0.0064 50.23682 268.61952
    342.393 0.0048232 50.24624 346.79179
    435.504 0.0035196 50.25568 462.23987
    556.914 0.0027707 50.26514 625.1123
    762.22 0.0021893 50.27461 841.08791
    1046.055 0.0018509 50.28409 1106.74443
    1372.182 0.0017961 50.2936 1403.24235
    1735.219 0.0018555 50.30312 1689.255
    2052.529 0.002276 50.31266 1897.20921
    2179.357 0.0029537 50.32221 1954.33621
    2078.619 0.0041149 50.33178 1836.41009
    1721.855 0.0058809 50.34137 1591.35457
    1247.306 0.007715 50.35098 1295.11012
    895.885 0.0102777 50.3606 1006.31381
    638.888 0.0131061 50.37024 757.37243
    487.082 0.0151666 50.3799 560.66576
    370.318 0.0173861 50.38957 415.86352
    302.226 0.0213616 50.39926 315.11342
    255.609 0.0254938 50.40897 247.68744
    208.896 0.0268481 50.41869 203.27248
    178.96 0.0294113 50.42843 173.64184
    152.491 0.0317176 50.43819 153.12382
    136.553 0.0387653 50.44797 138.15591
    124.334 0.0412611 50.45776 126.65978
    112.325 0.0447348 50.46757 117.46573
    101.535 0.0456766 50.4774 109.89934
    94.897 0.0471564 50.48725 103.55951
    91.667 0.0478815 50.49711 98.18103
    87.137 0.0529201 50.50699 93.57585
    81.974 0.0598968 50.51689 89.60397
    72.46 0.0542093 50.52681 86.15354
    75.062 0.0513723 50.53674 83.13912
    72.744 0.0487739 50.54669 80.49119
    76.564 0.0548202 50.55666 78.1534
    77.054 0.0571511 50.56664 76.08035
    70.941 0.0597212 50.57665 74.23293
    71.924 0.0578404 50.58667 72.58045
    68.078 0.0579239 50.59671 71.09675
    62.967 0.0641572 50.60677 69.7599
    63.991 0.0625939 50.61684 68.55174
    67.999 0.0665973 50.62694 67.45583
    63.988 0.066289 50.63705 66.45919
    57.677 0.0744885 50.64718 65.55034
    57.107 0.0624064 50.65733 64.71943
    58.086 0.0563936 50.66749 63.95815
    60.836 0.0602206 50.67768 63.25865
    62.191 0.0615119 50.68788 62.61473
    62.722 0.0569603 50.6981 62.02077
    61.536 0.0644508 50.70833 61.47182
    61.413 0.0620339 50.71859 60.96371
    62.777 0.0626252 50.72887 60.49228
    66.438 0.0645163 50.73916 60.0543
    61.234 0.064418 50.74947 59.64676
    58.314 0.0586841 50.7598 59.26699
    58.372 0.0589409 50.77015 58.91269
    62.024 0.0629082 50.78052 58.58149
    64.307 0.0681359 50.7909 58.2716
    60.59 0.080616 50.80131 57.98129
    55.616 0.0709596 50.81173 57.70901
    52.633 0.0672901 50.82217 57.45342
    51.35 0.0691429 50.83263 57.2131
    54.471 0.0682071 50.84311 56.98698
    59.135 0.0596921 50.85361 56.77401
    56.559 0.0708841 50.86412 56.57324
    56.976 0.0766487 50.87466 56.38387
    56.381 0.0686366 50.88521 56.20499
    56.18 0.0700981 50.89579 56.03592
    55.096 0.067395 50.90638 55.87602
    51.164 0.067711 50.91699 55.72467
    53.955 0.0672203 50.92762 55.58136
    51.851 0.0681359 50.93827 55.44548
    59.192 0.0779379 50.94894 55.31662
    58.077 0.0774614 50.95962 55.19433
    49.232 0.0717987 50.97033 55.07821
    48.802 0.0789929 50.98105 54.96792
    52.925 0.0681714 50.9918 54.86306
    56.349 0.0651768 51.00256 54.76333
    50.803 0.0733629 51.01335 54.66844
    54.868 0.0675352 51.02415 54.57813
    54.108 0.069618 51.03497 54.49215
    53.592 0.0728883 51.04581 54.41021
    55.123 0.070284 51.05667 54.33212
    58.039 0.0699868 51.06755 54.25768
    56.254 0.0766062 51.07845 54.18669
    54.159 0.0690339 51.08937 54.11899
    52.694 0.0769466 51.10031 54.05437
    55.568 0.0716834 51.11127 53.9927
    54.636 0.0683855 51.12225 53.93383
    51.093 0.0739225 51.13325 53.87761
    56.58 0.0722627 51.14427 53.82394
    55.854 0.0862513 51.1553 53.77266
    51.782 0.0764792 51.16636 53.72367
    51.434 0.0779379 51.17744 53.67686
    50.405 0.0742047 51.18854 53.63214
    49.761 0.0727312 51.19965 53.58942
    46.927 0.0679583 51.21079 53.54857
    47.518 0.0677463 51.22195 53.50954
    54.159 0.0691792 51.23313 53.47224
    58.802 0.0721075 51.24432 53.4366
    55.029 0.0683498 51.25554 53.40255
    53.596 0.0701724 51.26678 53.37
    57.037 0.073802 51.27804 53.33891
    55.112 0.0833382 51.28931 53.3092
    50.463 0.0695079 51.30061 53.28083
    48.364 0.0783311 51.31193 53.25375
    54.603 0.0717218 51.32327 53.22788
    50.194 0.067465 51.33463 53.2032
    50.394 0.0685288 51.34601 53.17964
    54.262 0.0716834 51.35741 53.15717
    55.758 0.0758904 51.36883 53.13575
    53.097 0.0585139 51.38027 53.11533
    51.704 0.0705456 51.39173 53.09588
    56.837 0.0582318 51.40321 53.07736
    56.634 0.0661527 51.41472 53.05973
    60.124 0.072849 51.42624 53.04298
    57.888 0.0654438 51.43779 53.02705
    54.883 0.0807994 51.44935 53.01192
    57.392 0.0733232 51.46094 52.99756
    52.579 0.0795285 51.47254 52.98395
    51.565 0.0760999 51.48417 52.97107
    50.757 0.0690339 51.49582 52.95888
    50.322 0.0603093 51.50749 52.94736
    53.997 0.0642223 51.51918 52.93648
    61.088 0.0687086 51.53089 52.92624
    59.085 0.0776775 51.54262 52.91661
    54.694 0.0721851 51.55437 52.90756
    54.647 0.0689252 51.56615 52.89908
    53.677 0.0780686 51.57794 52.89114
    54.296 0.0802965 51.58976 52.88374
    51.072 0.064549 51.6016 52.87686
    49.686 0.0777642 51.61346 52.87048
    54.684 0.0645819 51.62534 52.92912
    51.176 0.0740029 51.63724 52.92389
    56.602 0.0688168 51.64916 52.91913
    58.423 0.0777642 51.6611 52.91481
    56.609 0.0659829 51.67307 52.91092
    51.293 0.0664943 51.68506 52.90744
    52.422 0.0764369 51.69706 52.90437
    54.974 0.0744478 51.7091 52.90169
    52.008 0.0815394 51.72115 52.8994
    53.567 0.0636404 51.73322 52.89748
    54.084 0.069618 51.74531 52.89591
    58.493 0.0752258 51.75743 52.8947
    56.03 0.0756401 51.76957 52.89383
    52.903 0.0714919 51.78173 52.8933
    50.661 0.0782872 51.79391 52.89309
    50.022 0.0710353 51.80611 52.89319
    47.086 0.0799789 51.81833 52.89359
    53.766 0.0794836 51.83058 52.89431
    54.949 0.0683498 51.84285 52.89531
    52.288 0.0678522 51.85514 52.89659
    51.157 0.0742047 51.86746 52.89815
    53.318 0.0697284 51.87979 52.89998
    55.695 0.0769039 51.89215 52.90208
    54.838 0.0611171 51.90452 52.90444
    50.771 0.0689614 51.91692 52.90704
    58.413 0.0728097 51.92935 52.90989
    56.21 0.0698759 51.94179 52.91297
    51.067 0.0724964 51.95426 52.9163
    54.06 0.0765215 51.96675 52.91985
    55.273 0.0772463 51.97926 52.92362
    51.019 0.0632886 51.99179 52.92761
    51.115 0.0710732 52.00435 52.93182
    56.769 0.0762681 52.01693 52.93623
    55.982 0.0724183 52.02953 52.94085
    52.324 0.0783311 52.04215 52.94567
    53.959 0.0758068 52.0548 52.95068
    50.917 0.0705082 52.06746 52.95589
    49.001 0.0574804 52.08015 52.96128
    53.826 0.0630663 52.09287 52.96686
    59.967 0.070771 52.1056 52.97261
    53.332 0.0714155 52.11836 52.97855
    53.022 0.0699498 52.13114 52.98465
    57.681 0.0720688 52.14394 52.99092
    55.641 0.064549 52.15677 52.99737
    54.721 0.0666317 52.16962 53.00397
    59.98 0.0805245 52.18249 53.01073
    57.219 0.0687446 52.19538 53.01765
    55.021 0.0753497 52.2083 53.02473
    56.289 0.0684571 52.22124 53.03195
    52.139 0.0676758 52.2342 53.03933
    52.506 0.0650439 52.24719 53.04685
    53.942 0.0627822 52.2602 53.05451
    59.036 0.0770321 52.27323 53.06231
    62.175 0.0826686 52.28629 53.07026
    55.893 0.0766062 52.29936 53.07834
    50.386 0.0700981 52.31247 53.08655
    50.563 0.0735221 52.32559 53.09489
    52.899 0.0682427 52.33873 53.10337
    52.109 0.0730855 52.35191 53.11197
    58.681 0.0653435 52.3651 53.1207
    59.866 0.0637046 52.37832 53.12955
    56.862 0.0743666 52.39155 53.13852
    56.969 0.0685647 52.40482 53.14761
    53.176 0.0717603 52.41811 53.15682
    53.583 0.0743261 52.43141 53.16615
    52.316 0.0689252 52.44475 53.17559
    48.746 0.0651103 52.4581 53.18514
    53.083 0.0642874 52.47149 53.19481
    57.656 0.0593725 52.48489 53.20458
    57.65 0.0631297 52.49831 53.21447
    59.735 0.0553113 52.51177 53.22446
    62.789 0.0606365 52.52524 53.23455
    66.351 0.0586273 52.53874 53.24475
    64.205 0.0656116 52.55226 53.25506
    64.571 0.0672901 52.56581 53.26546
    59.014 0.0687086 52.57938 53.27597
    60.74 0.0709596 52.59297 53.28657
    58.762 0.0625939 52.60658 53.29727
    54.418 0.0701724 52.62022 53.30807
    53.678 0.073802 52.63389 53.31896
    50.449 0.0849491 52.64758 53.32995
    53.062 0.060132 52.66129 53.34103
    50.674 0.062003 52.67502 53.35221
    58.118 0.0639303 52.68878 53.36347
    58.555 0.0572605 52.70256 53.37483
    56.527 0.0662208 52.71638 53.38627
    59.674 0.0776342 52.73021 53.39781
    61.046 0.0687446 52.74406 53.40943
    57.623 0.0639627 52.75794 53.42114
    58.286 0.0646147 52.77184 53.43293
    60.937 0.0711111 52.78577 53.44482
    53.276 0.0745699 52.79972 53.45678
    52.539 0.0723794 52.8137 53.46883
    56.68 0.0632568 52.8277 53.48096
    54.358 0.068493 52.84173 53.49317
    55.843 0.0669424 52.85578 53.50547
    52.901 0.0665629 52.86985 53.51784
    56.431 0.0640274 52.88394 53.5303
    60.087 0.0642874 52.89807 53.54284
    61.82 0.0730066 52.91221 53.55546
    60.023 0.0776775 52.92638 53.56815
    56.766 0.0704707 52.94058 53.58092
    52.136 0.0737219 52.9548 53.59377
    53.292 0.0692885 52.96904 53.6067
    52.619 0.0651768 52.98331 53.6197
    53.603 0.0695446 52.9976 53.63278
    56.014 0.0664258 53.01192 53.64593
    56.891 0.0701352 53.02626 53.65916
    57.171 0.0787272 53.04063 53.67247
    58.01 0.076016 53.05502 53.68584
    53.841 0.073562 53.06944 53.6993
    52.441 0.0668731 53.08388 53.71282
    54.131 0.0716067 53.09834 53.72641
    56.403 0.0670464 53.11283 53.74009
    55.3 0.0624064 53.12735 53.75383
    57.068 0.0574528 53.14189 53.76764
    59.406 0.0726136 53.15645 53.78152
    63.378 0.0636404 53.17104 53.79548
    57.477 0.0646476 53.18565 53.80951
    54.921 0.0682427 53.20029 53.82361
    58.471 0.06646 53.21496 53.83778
    57.176 0.0685288 53.22965 53.85201
    57.424 0.0666317 53.24436 53.86632
    58.943 0.0637368 53.2591 53.8807
    56.574 0.0632886 53.27386 53.89515
    57.311 0.0700239 53.28865 53.90966
    60.667 0.0597797 53.30347 53.92425
    56.122 0.0658475 53.3183 53.9389
    56.721 0.0697652 53.33317 53.95363
    58.601 0.0656452 53.34806 53.96842
    57.915 0.071187 53.36298 53.98328
    56.641 0.0647134 53.37791 53.9982
    57.015 0.0604577 53.39288 54.0132
    58.327 0.0680293 53.40787 54.02827
    53.382 0.065949 53.42289 54.0434
    55.162 0.0649776 53.43793 54.0586
    61.409 0.069325 53.45299 54.07387
    62.116 0.0658475 53.46808 54.08921
    58.714 0.0642223 53.4832 54.10461
    57.495 0.0760999 53.49834 54.12009
    58.431 0.069618 53.51351 54.13563
    54.325 0.0660847 53.5287 54.15123
    54.561 0.06743 53.54392 54.16691
    53.962 0.0618181 53.55916 54.18265
    55.862 0.0798434 53.57443 54.19846
    60.538 0.070284 53.58973 54.21434
    58.32 0.0593436 53.60505 54.23029
    52.594 0.067465 53.62039 54.24631
    54.798 0.078025 53.63577 54.26239
    56.352 0.0717603 53.65116 54.27854
    54.175 0.0716834 53.66659 54.29476
    56.138 0.0739627 53.68203 54.31105
    55.995 0.0665973 53.69751 54.32741
    52.003 0.0745291 53.71301 54.34384
    55.491 0.0693616 53.72853 54.36033
    54.317 0.0688168 53.74409 54.3769
    56.887 0.0700239 53.75966 54.39353
    57.332 0.0626252 53.77526 54.41023
    56.235 0.0642549 53.79089 54.42701
    60.184 0.0817728 53.80655 54.44385
    58.974 0.0718372 53.82223 54.46077
    53.467 0.0667005 53.83793 54.47775
    54.56 0.070061 53.85366 54.49481
    57.18 0.0676758 53.86942 54.51193
    57.458 0.0734027 53.88521 54.52913
    54.772 0.066735 53.90102 54.5464
    50.339 0.0689252 53.91685 54.56374
    55.013 0.0677815 53.93271 54.58116
    56.792 0.0636083 53.9486 54.59865
    58.538 0.0646804 53.96451 54.61621
    61.868 0.063225 53.98045 54.63384
    54.399 0.0624688 53.99642 54.65155
    56.496 0.0647793 54.01241 54.66933
    62.451 0.0652101 54.02843 54.68719
    59.949 0.0585139 54.04447 54.70513
    57.814 0.0611171 54.06054 54.72314
    56.378 0.0665629 54.07663 54.74122
    60.591 0.0538826 54.09276 54.75939
    60.928 0.0606365 54.1089 54.77763
    65.675 0.0663573 54.12508 54.79596
    63.47 0.0664943 54.14128 54.81436
    60.534 0.0615424 54.1575 54.98537
    61.03 0.0594884 54.17376 55.00434
    59.133 0.0594594 54.19004 55.02339
    57.564 0.0585139 54.20634 55.04253
    64.751 0.0670811 54.22268 55.06175
    66.606 0.0716067 54.23903 55.08105
    60.625 0.0695813 54.25542 55.10044
    57.488 0.0648453 54.27183 55.11992
    58.402 0.0611171 54.28827 55.13948
    53.529 0.0662208 54.30473 55.15914
    56.211 0.0638657 54.32122 55.17888
    59.135 0.062003 54.33773 55.19872
    60.286 0.0611171 54.35428 55.21864
    62.565 0.0693981 54.37085 55.23867
    62.954 0.063003 54.38744 55.25878
    57.534 0.0628767 54.40406 55.27899
    59.947 0.0648453 54.42071 55.2993
    63.609 0.0633524 54.43738 55.3197
    58.182 0.0653769 54.45409 55.34021
    58.238 0.0654104 54.47081 55.36082
    57.844 0.0665973 54.48757 55.38152
    61.37 0.0682071 54.50435 55.40234
    60.695 0.0676758 54.52116 55.42326
    56.261 0.0661867 54.53799 55.44429
    55.947 0.0660847 54.55485 55.46542
    57.851 0.0722627 54.57173 55.48667
    59.644 0.0692521 54.58865 55.50803
    56.956 0.0688529 54.60559 55.52951
    56.135 0.0749378 54.62255 55.55109
    56.08 0.0660847 54.63955 55.57281
    56.629 0.0677463 54.65657 55.59464
    56.935 0.0719915 54.67361 55.6166
    57.649 0.0705456 54.69069 55.63869
    56.756 0.0671159 54.70778 55.6609
    58.732 0.0658475 54.72492 55.68325
    55.73 0.0660847 54.74207 55.70573
    52.815 0.067395 54.75925 55.72836
    56.408 0.0608161 54.77646 55.75112
    56.215 0.0638657 54.79369 55.77403
    58.954 0.0626252 54.81095 55.79709
    58.422 0.0692521 54.82824 55.8203
    55.965 0.0667005 54.84555 55.84366
    58.344 0.0622507 54.86289 55.86719
    60.793 0.0649444 54.88026 55.89089
    60.864 0.0633524 54.89765 55.91475
    60.116 0.0725745 54.91507 55.93879
    57.313 0.0751021 54.93252 55.96301
    55.234 0.0625313 54.95 55.98741
    53.129 0.0550004 54.9675 56.01201
    57.23 0.061726 54.98503 56.0368
    59.558 0.062344 55.00258 56.0618
    62.593 0.0616035 55.02016 56.08701
    66.528 0.0653435 55.03777 56.11245
    64.553 0.0634162 55.05541 56.13811
    59.439 0.060428 55.07307 56.164
    58.663 0.058798 55.09076 56.19014
    57.265 0.0649776 55.10847 56.21654
    59.424 0.077591 55.12622 56.2432
    65.275 0.0764792 55.14399 56.27014
    60.24 0.0663573 55.16179 56.29737
    51.27 0.0615119 55.17961 56.3249
    54.34 0.0571237 55.19746 56.35275
    57.461 0.0635442 55.21534 56.38092
    62.875 0.0617874 55.23324 56.40945
    61.673 0.0649444 55.25117 56.43834
    59.98 0.0577015 55.26913 56.46761
    64.458 0.0610266 55.28712 56.49728
    65.487 0.0652434 55.30513 56.52738
    61.439 0.0646804 55.32317 56.55793
    59.928 0.0605172 55.34124 56.58895
    62.187 0.0584008 55.35933 56.62048
    60.143 0.064418 55.37745 56.65254
    66.38 0.0676758 55.3956 56.68517
    64.151 0.06646 55.41377 56.7184
    58.674 0.0624375 55.43197 56.75228
    63.163 0.063769 55.4502 56.78684
    62.251 0.0618181 55.46846 56.82215
    62.306 0.0635121 55.48674 56.85824
    64.075 0.0641898 55.50505 56.8952
    63.85 0.067395 55.52339 56.93306
    57.595 0.0679583 55.54175 56.97192
    55.478 0.0719915 55.56014 57.01184
    54.381 0.0670117 55.57856 57.05294
    55.789 0.0617567 55.597 57.0953
    55.617 0.0682071 55.61547 57.13903
    61.189 0.0732042 55.63397 57.18428
    59.729 0.0709975 55.65249 57.23117
    54.539 0.0678875 55.67105 57.27988
    58.227 0.0596046 55.68963 57.3306
    56.498 0.0555985 55.70824 57.38352
    59.482 0.0593147 55.72687 57.43891
    61.204 0.0573428 55.74553 57.49702
    60.869 0.054033 55.76422 57.55819
    69.207 0.0565815 55.78293 57.62278
    72.952 0.0612382 55.80168 57.69123
    66.94 0.0701724 55.82044 57.76403
    62.838 0.0650439 55.83924 57.84176
    59.009 0.0618489 55.85806 57.92514
    59.266 0.0569603 55.87691 58.01498
    61.256 0.0551814 55.89579 58.11225
    62.003 0.0531644 55.91469 58.21812
    66.549 0.0584291 55.93362 58.334
    69.57 0.0586841 55.95258 58.46165
    70.883 0.0660507 55.97157 58.60315
    64.001 0.0644508 55.99058 58.7611
    60.881 0.0600142 56.00962 58.93874
    56.906 0.0576738 56.02868 59.14012
    59.374 0.0605768 56.04778 59.37053
    61.733 0.06139 56.0669 59.63674
    61.964 0.0611171 56.08605 59.94803
    63.095 0.0547177 56.10522 60.31798
    66.458 0.0494266 56.12442 60.76831
    72.843 0.0538826 56.14365 61.33803
    72.997 0.0642223 56.1629 62.0995
    70.975 0.0555461 56.18219 63.18754
    63.112 0.0506807 56.20149 64.83924
    59.953 0.0509097 56.22083 67.43226
    72.973 0.0445461 56.24019 71.49789
    77.266 0.0387959 56.25958 77.65513
    81.567 0.0410274 56.279 86.44694
    88.075 0.0356941 56.29844 98.19698
    90.353 0.0316612 56.31791 112.18823
    95.221 0.0293508 56.33741 127.0678
    111.42 0.0319905 56.35694 139.98288
    121.775 0.0337291 56.37649 146.97769
    132.396 0.0382665 56.39606 145.14422
    126.482 0.0445085 56.41567 135.32716
    116.708 0.0485377 56.4353 121.24376
    98.742 0.0543357 56.45496 106.53063
    91.775 0.0594594 56.47465 93.45272
    78.146 0.0583444 56.49436 83.03537
    69.144 0.062003 56.5141 75.43465
    68.51 0.0667695 56.53387 70.26958
    63.698 0.0676054 56.55366 66.94164
    61.529 0.0606664 56.57349 64.85401
    63.298 0.0625313 56.59333 63.53592
    61.457 0.0647134 56.6132 62.67028
    58.863 0.053683 56.6331 62.06632
    58.509 0.0510709 56.65304 61.61918
    63.083 0.056047 56.67299 61.27281
    69.254 0.0516294 56.69297 60.99682
    65.744 0.0567163 56.71298 60.77352
    67.111 0.0527501 56.73301 60.59124
    73.694 0.0514422 56.75308 60.44195
    70.478 0.0551814 56.77316 60.31958
    71.22 0.0521257 56.79328 60.21942
    69.392 0.0541588 56.81342 60.13783
    66.532 0.0578126 56.83359 60.07178
    68.8 0.0562065 56.85379 60.01892
    68.626 0.0572605 56.87401 59.97734
    72.139 0.0661187 56.89425 59.94546
    67.089 0.0591129 56.91453 59.92201
    63.948 0.0607861 56.93483 59.90587
    63.253 0.0551037 56.95516 59.89615
    63.195 0.0639303 56.97552 59.89213
    61.335 0.0553373 56.9959 59.89316
    66.06 0.0585139 57.01631 59.89872
    66.952 0.0636404 57.03674 59.90833
    67.72 0.063995 57.0572 59.92161
    64.999 0.0614814 57.07769 59.93824
    63.364 0.0670464 57.0982 59.95793
    61.224 0.0549231 57.11875 59.98046
    56.985 0.057896 57.13932 60.00558
    57.363 0.0556773 57.15991 60.03312
    64.699 0.0593725 57.18053 60.06293
    60.716 0.0662208 57.20118 60.09488
    70.546 0.0696548 57.22185 60.12885
    64.691 0.0646147 57.24255 60.16474
    61.029 0.0628137 57.26328 60.20247
    60.147 0.0628767 57.28403 60.24194
    60.248 0.0573703 57.30481 60.28312
    62.936 0.0611171 57.32562 60.32595
    61.772 0.0637368 57.34645 60.37039
    65.833 0.0599848 57.36731 60.41639
    65.045 0.0678522 57.38819 60.46392
    59.436 0.0778075 57.4091 60.51297
    60.312 0.063003 57.43004 60.56354
    62.696 0.0574528 57.451 60.61559
    62.225 0.0628452 57.47199 60.66913
    59.551 0.0557825 57.49301 60.72415
    58.129 0.0680293 57.51405 60.78066
    61.558 0.067465 57.53512 60.83868
    64.922 0.0594014 57.55621 60.89821
    64.049 0.0675001 57.57734 60.95926
    60.448 0.0652434 57.59848 61.02186
    56.427 0.0655108 57.61965 61.08603
    59.058 0.0619721 57.64085 61.15181
    60.885 0.0542093 57.66208 61.21922
    57.415 0.0606963 57.68333 61.2883
    63.967 0.0660847 57.70461 61.35907
    65.992 0.0545899 57.72591 61.4316
    64.261 0.057896 57.74724 61.50593
    61.729 0.0584008 57.76859 61.58209
    59.687 0.0629398 57.78997 61.66016
    64.759 0.0644508 57.81138 61.74017
    62.92 0.0552333 57.83281 61.8222
    60.112 0.0493827 57.85427 61.90633
    67.17 0.0558881 57.87575 61.99261
    68.514 0.060547 57.89727 62.08112
    71.081 0.0515825 57.9188 62.17191
    69.923 0.054641 57.94036 62.26512
    70.008 0.0602501 57.96195 62.36083
    68.095 0.0572879 57.98356 62.45911
    65.679 0.0640599 58.0052 62.56006
    63.658 0.0535341 58.02687 62.66383
    67.201 0.0589409 58.04855 62.77051
    65.988 0.0594014 58.07027 62.88023
    67.341 0.0601025 58.09201 62.99311
    68.151 0.0697652 58.11378 63.1093
    63.638 0.0622507 58.13557 63.22892
    61.516 0.0609362 58.15738 63.35217
    57.144 0.0625 58.17923 63.47921
    57.774 0.0590842 58.2011 63.61616
    61.265 0.0542093 58.22299 63.75133
    66.25 0.0619105 58.24491 63.89081
    67.243 0.0567434 58.26685 64.03489
    69.976 0.0621887 58.28882 64.18377
    69.841 0.0709596 58.31082 64.3377
    63.373 0.0661527 58.33284 64.4969
    57.448 0.0613596 58.35488 64.66172
    59.131 0.0599554 58.37695 64.83243
    59.724 0.0567434 58.39905 65.00936
    62.296 0.0622507 58.42117 65.19284
    63.404 0.0586273 58.44332 65.3832
    66.757 0.0542345 58.46549 65.58093
    65.51 0.0584291 58.48768 65.78641
    67.314 0.0605172 58.5099 66.00011
    65.852 0.0589409 58.53215 66.22251
    67.044 0.0508179 58.55442 66.45416
    69.032 0.055052 58.57672 66.69555
    72.272 0.0582318 58.59904 66.94743
    70.525 0.0647134 58.62138 67.21044
    67.162 0.054488 58.64375 67.48528
    64.917 0.0505668 58.66615 67.77276
    62.548 0.0580077 58.68857 68.07363
    68.647 0.0537578 58.71101 68.389
    73.763 0.0558089 58.73348 68.71981
    74.785 0.0527501 58.75598 69.06716
    71.172 0.0550004 58.7785 69.43226
    69.357 0.0538076 58.80104 69.81633
    67.107 0.0535093 58.8236 70.22101
    68.854 0.0522449 58.8462 70.64781
    73.34 0.0465479 58.86881 71.09846
    70.909 0.0460103 58.89146 71.57476
    72.819 0.0428475 58.91412 72.07908
    76.673 0.0507493 58.93681 72.61365
    80.779 0.0513956 58.95952 73.18106
    79.825 0.0531399 58.98226 73.78419
    73.489 0.0647793 59.00502 74.42606
    77.247 0.0483458 59.02781 75.1106
    69.399 0.0434933 59.05062 75.84164
    66.087 0.0490551 59.07346 76.62365
    78.107 0.0487523 59.09632 77.46164
    84.685 0.044678 59.1192 78.36101
    78.294 0.0464677 59.14211 79.32866
    81.623 0.0463877 59.16503 80.37157
    85.348 0.0496029 59.18799 81.49798
    86.012 0.0463278 59.21097 82.71725
    82.271 0.0455597 59.23398 84.0397
    77.711 0.0457157 59.257 85.4784
    83.784 0.0439504 59.28005 87.04716
    83.14 0.0471769 59.30312 88.7624
    77.721 0.0436206 59.32622 90.64317
    81.779 0.0396345 59.34935 92.71106
    86.776 0.0411273 59.37249 94.99339
    86.935 0.041044 59.39566 97.5203
    91.161 0.0321744 59.41885 100.32822
    100.246 0.0326647 59.44207 103.46053
    102.745 0.0352531 59.4653 106.96811
    108.144 0.0301618 59.48857 110.91576
    109.982 0.0289823 59.51185 115.37868
    114.207 0.0285819 59.53516 120.45012
    126.649 0.023815 59.55849 126.24507
    130.374 0.023596 59.58185 132.90466
    143.457 0.0221773 59.60523 140.61391
    158.103 0.0181192 59.62863 149.6044
    168.743 0.0176458 59.65205 160.18824
    177.472 0.0151928 59.6755 172.807
    196.554 0.0117203 59.69897 188.12977
    229.485 0.0107319 59.72247 207.27768
    270.258 0.0086533 59.74598 232.17561
    320.79 0.0067363 59.76952 266.19365
    348.707 0.0059953 59.79308 315.01184
    422.068 0.0041527 59.81667 387.52196
    528.063 0.0030799 59.84027 496.42805
    661.309 0.0025707 59.8639 657.44343
    868.119 0.0018032 59.88755 886.74473
    1082.815 0.0014473 59.91123 1196.08872
    1447.548 0.0012962 59.93493 1585.95157
    1982.307 0.0010694 59.95865 2037.77713
    2572.943 0.0011189 59.98239 2502.66337
    3202.308 0.0013499 60.00616 2891.37902
    3578.319 0.0016077 60.02994 3086.60913
    3422.453 0.0022519 60.05375 3010.58264
    2914.422 0.0031071 60.07759 2695.26531
    2252.691 0.0039486 60.10144 2251.41405
    1661.009 0.0053186 60.12531 1785.45189
    1235.414 0.0066379 60.14921 1363.68869
    927.342 0.0080292 60.17313 1017.12409
    699.255 0.0106809 60.19708 752.59761
    554.753 0.0114755 60.22104 562.60062
    468.962 0.0141219 60.24502 432.22996
    386.025 0.0174275 60.26903 345.09132
    317.901 0.0170874 60.29306 286.96067
    256.233 0.0187447 60.31711 247.20118
    226.968 0.0216581 60.34118 218.79157
    218.786 0.0221839 60.36528 197.43353
    200.609 0.0267954 60.38939 180.63847
    192.519 0.0305532 60.41353 166.9883
    166.683 0.0307895 60.43769 155.63625
    138.88 0.0333848 60.46187 146.05741
    130.93 0.0335809 60.48607 137.88964
    124.9 0.0349245 60.51029 130.86815
    119.824 0.0397928 60.53454 124.79223
    113.088 0.0397135 60.5588 119.4992
    98.674 0.0389184 60.58308 114.86422
    97.458 0.0414798 60.60739 110.7849
    97.914 0.0385828 60.63172 107.17789
    100.283 0.0430612 60.65607 103.97567
    99.337 0.0470338 60.68044 101.11975
    93.286 0.0409444 60.70482 98.56415
    86.285 0.0441724 60.72924 96.26954
    88.036 0.0410108 60.75367 94.20275
    87.496 0.0437484 60.77812 92.33631
    94.456 0.0496693 60.8026 90.64517
    91.697 0.0506807 60.82709 89.10958
    85.569 0.0454045 60.8516 87.71201
    80.179 0.0525568 60.87614 86.43738
    84.976 0.052605 60.90069 85.27295
    83.734 0.0509327 60.92527 84.20661
    73.436 0.0485164 60.94986 83.22885
    73.043 0.047631 60.97447 82.33101
    78.867 0.050795 60.99911 81.50545
    81.766 0.056047 61.02376 80.74573
    81.147 0.0485591 61.04844 80.04538
    73.928 0.0589981 61.07313 79.39947
    69.915 0.0589409 61.09785 78.80332
    73.169 0.0448485 61.12258 78.25279
    65.893 0.0453658 61.14734 77.74437
    74.347 0.0579518 61.17211 77.27437
    76.446 0.0541085 61.1969 76.84007
    76.13 0.0521495 61.22171 76.4388
    71.723 0.043932 61.24655 76.06818
    68.967 0.0455597 61.2714 75.72607
    76.723 0.0488602 61.29627 75.41065
    79.006 0.0478187 61.32116 75.11998
    78.415 0.0495588 61.34607 74.8526
    80.35 0.0553633 61.371 74.60711
    82.578 0.0574528 61.39594 74.38232
    78.029 0.0520544 61.42091 74.17687
    67.835 0.0506351 61.44589 73.98987
    68.329 0.0521019 61.4709 73.82037
    76.011 0.051094 61.49592 73.66753
    73.895 0.0510248 61.52097 73.53068
    74.932 0.0538576 61.54603 73.40896
    72.124 0.0509097 61.5711 73.30191
    73.7 0.0553373 61.5962 73.20896
    69.775 0.0537079 61.62131 73.12967
    71.839 0.0535341 61.64645 73.06367
    72.67 0.0536085 61.6716 73.01045
    75.009 0.0522688 61.69677 72.96986
    70.863 0.0543864 61.72196 72.9416
    70.488 0.0520306 61.74717 72.9255
    69.138 0.051606 61.77239 72.92138
    73.928 0.0529445 61.79764 72.92917
    74.961 0.0538326 61.82289 72.94876
    77.16 0.0516294 61.84817 72.98019
    74.781 0.0532381 61.87347 73.02347
    72.578 0.0509327 61.89879 73.07868
    73.63 0.0551555 61.92412 73.14593
    73.109 0.0508408 61.94946 73.22541
    70.452 0.0592281 61.97483 73.31735
    72.546 0.0528471 62.00022 73.42201
    69.31 0.0518648 62.02562 73.53972
    72.344 0.05634 62.05104 73.67083
    77.529 0.0542851 62.07647 73.81583
    70.497 0.0461488 62.10192 73.9752
    70.196 0.0566893 62.12739 74.14953
    76.67 0.0590842 62.15288 74.33946
    74.077 0.0539828 62.17838 74.54564
    69.096 0.0534104 62.2039 74.76901
    68.591 0.0515123 62.22944 75.01042
    70.881 0.0463079 62.25499 75.27088
    75.743 0.0506351 62.28056 75.55154
    74.052 0.0501375 62.30615 75.85349
    75.015 0.0469116 62.33175 76.17836
    82.51 0.0448295 62.35737 76.52759
    83.779 0.0520781 62.38301 76.90291
    80.775 0.0528471 62.40866 77.30624
    75.485 0.04502 62.43433 77.73956
    74.304 0.0516529 62.46001 78.20551
    76.979 0.0480285 62.48571 78.70664
    77.417 0.0435842 62.51142 79.24591
    75.695 0.0452501 62.53716 79.82666
    81.447 0.0501375 62.56291 80.45243
    84.659 0.042495 62.58866 81.19891
    80.216 0.0423377 62.61444 81.92866
    79.192 0.0438217 62.64024 82.71794
    86.394 0.047631 62.66605 83.57287
    92.07 0.0436753 62.69187 84.50001
    81.394 0.0464677 62.71771 85.50785
    79.929 0.0465479 62.74356 86.60513
    81.542 0.0460301 62.76944 87.80219
    83.391 0.0431866 62.79532 89.11095
    85.477 0.0383264 62.82122 90.54473
    87.548 0.0442282 62.84713 92.12037
    90.053 0.0407298 62.87306 93.85613
    89.848 0.0402411 62.89901 95.77383
    90.224 0.0398882 62.92497 97.89916
    91.579 0.0357887 62.95094 100.26176
    91.226 0.0362812 62.97692 102.8992
    99.987 0.0364198 63.00293 105.85406
    100.632 0.0326293 63.02894 109.17838
    110.657 0.0302879 63.05497 112.93527
    107.94 0.03156 63.08102 117.20034
    113.7 0.0262852 63.10707 122.0709
    121.126 0.0252754 63.13314 127.6634
    131.986 0.0221707 63.15923 134.12588
    137.104 0.0218765 63.18534 141.64816
    153.184 0.0180997 63.21145 150.47866
    158.223 0.0154699 63.23757 160.9731
    181.784 0.0141454 63.26371 173.65377
    211.734 0.0126702 63.28986 189.36861
    242.005 0.0105043 63.31603 209.56561
    263.347 0.008993 63.34221 236.74495
    306.391 0.0076117 63.3684 275.15661
    357.376 0.0056017 63.39461 331.50445
    406.228 0.0043939 63.42083 415.49001
    508.298 0.0034807 63.44706 539.52416
    645.725 0.0025013 63.47331 716.96508
    838.027 0.0020041 63.49956 958.89512
    1117.448 0.0016827 63.52583 1268.76053
    1466.598 0.0013915 63.55212 1636.25234
    1884.821 0.0013573 63.57841 2029.13448
    2392.197 0.0014829 63.60472 2383.4966
    2794.852 0.0018215 63.63103 2605.5574
    2931.145 0.0024779 63.65737 2612.69508
    2635.444 0.003243 63.68371 2402.10647
    2092.955 0.0041548 63.71006 2052.78644
    1579.111 0.0057262 63.73644 1660.2106
    1156.529 0.0070238 63.76281 1289.88685
    856.328 0.0082017 63.78921 976.1505
    664.075 0.0105065 63.81561 730.14507
    545.475 0.0119026 63.84203 548.94159
    446.962 0.0137501 63.86845 422.08905
    375.938 0.0161825 63.89488 336.03765
    318.909 0.017313 63.92133 278.35898
    261.654 0.0198653 63.94779 239.11139
    230.014 0.0225315 63.97427 211.40196
    205.148 0.0229499 64.00074 190.9012
    187.433 0.0263193 64.02723 174.9883
    171.19 0.0273296 64.05374 162.18584
    162.864 0.0301932 64.08025 151.6085
    154.044 0.0303512 64.10676 142.68351
    139.314 0.0352002 64.13331 135.25263
    137.243 0.0324182 64.15984 128.75938
    121.771 0.0362812 64.18641 123.14967
    112.309 0.0336178 64.21297 118.26912
    110.543 0.036061 64.23954 113.99605
    112.837 0.0352796 64.26613 110.23978
    107.657 0.0405007 64.29272 106.9176
    102.45 0.0380577 64.31932 103.96978
    101.471 0.0467899 64.34594 101.34151
    102.324 0.0479024 64.37256 98.98766
    92.787 0.0495588 64.3992 96.8746
    87.021 0.0436388 64.42584 94.96893
    79.649 0.0437301 64.45248 93.24705
    85.697 0.0451156 64.47915 91.68567
    84.549 0.0437301 64.50581 90.26505
    85.6 0.0463079 64.53251 88.97082
    88.672 0.0447726 64.55919 87.7874
    89.112 0.0421813 64.58589 86.70423
    86.286 0.0456766 64.61259 85.71004
    85.078 0.0508638 64.6393 84.79516
    82.449 0.0505214 64.66603 83.95275
    82.612 0.0438217 64.69276 83.17472
    82.498 0.047095 64.7195 82.45588
    84.922 0.0466687 64.74625 81.79023
    83.651 0.0451924 64.773 81.17258
    80.239 0.0440982 64.79977 80.59942
    83.535 0.0497358 64.82654 80.06616
    90.391 0.0561001 64.85332 79.57009
    88.643 0.053091 64.88011 79.10777
    75.449 0.0451156 64.90689 78.67617
    74.675 0.0473207 64.9337 78.27341
    76.953 0.0525568 64.96051 77.8967
    75.877 0.0513258 64.98733 77.54455
    75.46 0.0493169 65.01415 77.21484
    78.104 0.0474031 65.04098 76.90576
    76.768 0.0455208 65.06782 76.6162
    70.246 0.0490551 65.09466 76.34439
    75.14 0.0456181 65.12152 76.08948
    83.363 0.0500702 65.14838 75.85012
    84.11 0.0506351 65.17523 75.62512
    78.581 0.0519358 65.20211 75.41386
    76.523 0.0504987 65.22899 75.21514
    72.506 0.0458332 65.25588 75.02846
    72.853 0.0514656 65.28276 74.85292
    77.531 0.0509097 65.30965 74.68773
    74.561 0.0487093 65.33656 74.5325
    80.887 0.0464277 65.36346 74.38642
    80.499 0.0478187 65.39039 74.24919
    74.094 0.0504987 65.4173 74.12017
    80.291 0.0509327 65.44422 73.99883
    81.844 0.0571237 65.47116 73.88494
    76.486 0.0589409 65.49809 73.77789
    69.499 0.0536582 65.52504 73.67753
    67.533 0.058798 65.55197 73.58339
    69.627 0.0508867 65.57893 73.49511
    67.932 0.0509327 65.60588 73.41251
    74.635 0.0553373 65.63284 73.33519
    74.264 0.0585139 65.65981 73.26304
    66.64 0.060339 65.68677 73.19572
    61.531 0.0509787 65.71374 73.13296
    67.453 0.0504307 65.74073 73.07469
    75.831 0.0519121 65.7677 73.02055
    74.223 0.0486234 65.7947 72.97052
    75.832 0.0494047 65.82168 72.92431
    73.856 0.0486663 65.84867 72.88176
    71.362 0.054184 65.87568 72.8428
    74.166 0.0533118 65.90267 72.80717
    76.594 0.0593147 65.92967 72.77485
    78.982 0.0513025 65.95669 72.74568
    71.924 0.049295 65.98369 72.71947
    71.558 0.0540581 66.01072 72.69621
    73.273 0.0538826 66.03772 72.67569
    73.868 0.054033 66.06474 72.65791
    74.838 0.0567163 66.09177 72.64275
    75.356 0.0544372 66.11879 72.63006
    71.439 0.0496029 66.14583 72.61985
    73.18 0.0523645 66.17285 72.61194
    70.692 0.0470338 66.1999 72.60637
    72.525 0.0514656 66.22693 72.603
    79.068 0.0452694 66.25396 72.60175
    78.599 0.0445273 66.28101 72.60262
    80.696 0.0496914 66.30804 72.60549
    81.533 0.0486878 66.3351 72.61037
    78.242 0.0547689 66.36214 72.61716
    79.358 0.054184 66.38917 72.62581
    80.509 0.0440242 66.41623 72.63632
    73.875 0.0413955 66.44328 72.64859
    75.05 0.0492294 66.47034 72.66265
    79.961 0.049625 66.49738 72.67839
    82.357 0.050408 66.52443 72.69581
    82.262 0.0495147 66.55149 72.7149
    76.986 0.0491858 66.57854 72.73557
    75.09 0.0488818 66.60561 72.75786
    78.314 0.0527986 66.63266 72.78169
    76.209 0.0461092 66.65971 72.80706
    71.183 0.0474858 66.68677 72.83396
    77.125 0.0482609 66.71382 72.86232
    73.036 0.0515123 66.74089 72.89219
    74.666 0.0509097 66.76794 72.92349
    78.453 0.0485377 66.79499 72.95623
    77.413 0.0470134 66.82206 72.99041
    78.698 0.050003 66.84911 73.02599
    80.456 0.046709 66.87617 73.06299
    79.448 0.0449246 66.90322 73.10136
    79.822 0.0482397 66.93027 73.14111
    82.654 0.0530665 66.95733 73.18225
    86.465 0.053091 66.98438 73.22474
    79.027 0.0528471 67.01144 73.26862
    70.134 0.0499807 67.03848 73.31383
    74.647 0.0514189 67.06552 73.36041
    74.74 0.0505214 67.09258 73.40835
    73.649 0.0494486 67.11962 73.45762
    74.683 0.0573978 67.14667 73.50828
    75.8 0.0500254 67.17371 73.56027
    70.732 0.0508408 67.20074 73.61364
    74.992 0.0508179 67.22779 73.66837
    78.368 0.0552852 67.25482 73.72446
    76.42 0.0498246 67.28186 73.78195
    71.655 0.0531399 67.30889 73.8408
    73.926 0.0484523 67.33591 73.90106
    72.082 0.0526775 67.36294 73.96272
    76.437 0.0508179 67.38996 74.02579
    76.307 0.0464077 67.41699 74.0903
    74.921 0.0515123 67.444 74.16141
    77.428 0.0518176 67.47101 74.22883
    78.186 0.047756 67.49803 74.29771
    79.394 0.0497358 67.52503 74.36807
    79.325 0.0518648 67.55204 74.43996
    78.475 0.0515591 67.57903 74.51334
    75.512 0.0518412 67.60602 74.5883
    73.404 0.0523406 67.63303 74.66481
    77.361 0.0485591 67.66 74.74291
    75.591 0.0430255 67.687 74.82264
    80.096 0.0463079 67.71397 74.90398
    83.851 0.0444148 67.74094 74.98701
    78.63 0.0483246 67.76792 75.07173
    78.441 0.045154 67.79488 75.15817
    83.841 0.0508638 67.82185 75.24638
    85.122 0.053683 67.8488 75.33635
    76.544 0.0513956 67.87575 75.42818
    71.599 0.0499807 67.9027 75.52185
    73.636 0.0528958 67.92963 75.61741
    74.61 0.0481974 67.95658 75.71494
    71.148 0.053091 67.98351 75.8144
    75.182 0.0492076 68.01042 75.91593
    74.344 0.0516999 68.03735 76.01949
    76.02 0.0426003 68.06426 76.12518
    76.565 0.0456571 68.09117 76.23304
    80.279 0.0491858 68.11807 76.34308
    81.409 0.046568 68.14496 76.45543
    77.633 0.0545135 68.17185 76.57007
    79.221 0.0460894 68.19873 76.6871
    76.425 0.0469116 68.22561 76.80659
    79.835 0.0500926 68.25247 76.92854
    77.558 0.0517234 68.27932 77.05311
    76.222 0.0491204 68.30619 77.18028
    79.104 0.0549488 68.33303 77.31018
    75.876 0.0480075 68.35987 77.44287
    73.325 0.0516764 68.3867 77.57838
    80.427 0.0560735 68.41352 77.7169
    76.424 0.0488602 68.44034 77.85839
    70.059 0.0489683 68.46715 78.00302
    75.58 0.0477769 68.49395 78.15088
    77.662 0.0533858 68.52074 78.30198
    80.467 0.0515825 68.54752 78.45657
    78.164 0.054641 68.5743 78.6146
    73.925 0.0463079 68.60106 78.77628
    72.02 0.0502499 68.62783 78.94171
    78.048 0.052221 68.65458 79.11093
    80.138 0.0475272 68.68131 79.28421
    82.154 0.0505896 68.70805 79.46154
    76.354 0.053091 68.73477 79.64313
    68.245 0.0501599 68.76149 79.82913
    71.888 0.0512561 68.78819 80.01959
    77.374 0.0475065 68.81488 80.21485
    80.308 0.0506579 68.84158 80.41488
    81.998 0.0529932 68.86824 80.61997
    79.898 0.0475895 68.89492 80.83028
    76.876 0.044471 68.92157 81.04592
    76.054 0.0460696 68.94821 81.26725
    81.596 0.046129 68.97485 81.49428
    86.12 0.04502 69.00147 81.72737
    83.289 0.0502274 69.02809 81.96672
    79.599 0.0460103 69.05469 82.21246
    77.2 0.04899 69.08128 82.46507
    77.626 0.046709 69.10787 82.72455
    83.866 0.0456181 69.13443 82.99136
    81.532 0.0457157 69.161 83.26575
    80.4 0.046568 69.18754 83.54791
    81.523 0.0498246 69.21407 83.83843
    85.055 0.0460498 69.24061 84.13733
    79.044 0.0451924 69.26712 84.4452
    79.279 0.0416493 69.29362 84.76236
    80.152 0.0479444 69.32011 85.08908
    84.94 0.0461488 69.34658 85.42609
    84.171 0.0466083 69.37305 85.77346
    84.754 0.0452886 69.3995 86.13194
    80.567 0.0458528 69.42595 86.50195
    82.9 0.0484097 69.45237 86.88388
    81.307 0.0480706 69.47878 87.27865
    75.569 0.0430076 69.50519 87.6864
    78.672 0.0492732 69.53157 88.10808
    82.347 0.048817 69.55796 88.5443
    82.657 0.0453465 69.58431 88.99558
    82.119 0.0457548 69.61065 89.4631
    76.693 0.0458332 69.637 89.94715
    81.822 0.0457157 69.66331 90.44896
    87.933 0.0442096 69.68963 90.96937
    84.085 0.0416493 69.71592 91.50912
    84.639 0.0457548 69.74219 92.06978
    90.711 0.0537328 69.76847 92.65184
    85.829 0.0476102 69.79471 93.25691
    82.007 0.0419398 69.82095 93.88622
    80.667 0.0431149 69.84717 94.54086
    84.194 0.0454045 69.87337 95.22291
    85.73 0.0448485 69.89957 95.93319
    84.305 0.0447537 69.92574 96.67394
    89.283 0.0444523 69.95191 97.44692
    90.533 0.0499583 69.97805 98.25375
    87.077 0.0461488 70.00418 99.09735
    81.088 0.0408947 70.0303 99.97903
    79.187 0.0470746 70.05639 100.90202
    88.021 0.0440797 70.08249 101.86891
    87.625 0.0447348 70.10854 102.8822
    89.078 0.0426355 70.13459 103.94607
    92.728 0.0381768 70.16064 105.06276
    92.896 0.0366012 70.18665 106.23696
    98.036 0.0378949 70.21266 107.47275
    94.892 0.0438584 70.23864 108.77404
    90.744 0.0428653 70.2646 110.14712
    94.39 0.0396503 70.29056 111.59584
    98.964 0.033397 70.31649 113.12738
    98.964 0.0367698 70.34242 114.74836
    100.693 0.0358701 70.36831 116.46524
    99.83 0.0358565 70.39419 118.28792
    101.176 0.0360063 70.42006 120.22329
    106.872 0.0349114 70.4459 122.28295
    105.652 0.0327357 70.47174 124.47819
    106.587 0.0322322 70.49754 126.82032
    106.969 0.0309413 70.52333 129.32593
    108.848 0.0295124 70.54911 132.00794
    116.815 0.0307679 70.57487 134.88641
    125.767 0.0295124 70.60061 137.98194
    123.304 0.0281424 70.62632 141.31579
    129.287 0.0285625 70.65202 144.91795
    131.317 0.0288348 70.67771 148.81448
    130.567 0.027667 70.70336 153.04318
    129.625 0.0264651 70.72901 157.6451
    134.082 0.0229708 70.75463 162.66392
    138.435 0.022 70.78023 168.15985
    145.662 0.0204842 70.80582 174.1905
    167.716 0.020602 70.83138 180.83595
    178.746 0.020691 70.85693 188.18782
    174.167 0.0194736 70.88245 196.34785
    180.281 0.0166279 70.90795 205.45449
    185.968 0.0155782 70.93344 215.65344
    204.371 0.014035 70.9589 227.14284
    223.908 0.0126787 70.98435 240.1628
    249.156 0.0118096 71.00977 254.99666
    277.492 0.0105065 71.03516 272.03586
    292.59 0.0094774 71.06055 291.74987
    322.406 0.0081854 71.0859 314.82373
    357.341 0.0073051 71.11125 342.26176
    397.379 0.0062373 71.13656 375.62286
    452.838 0.0055196 71.16185 417.64568
    504.696 0.0043192 71.18713 472.97842
    584.883 0.0034379 71.21237 549.65947
    715.056 0.0028472 71.23762 660.64342
    865.033 0.0021569 71.26281 824.74514
    1033.283 0.0016694 71.28799 1066.83957
    1302.185 0.0012931 71.31317 1413.83612
    1700.743 0.0010115 71.3383 1888.77629
    2182.757 0.000861 71.36342 2500.52477
    2899.542 0.0007655 71.38851 3229.63786
    3773.741 0.0007304 71.41358 4015.00689
    4643.592 0.0008102 71.43863 4731.37244
    5374.982 0.0009715 71.46365 5193.70785
    5504.866 0.0012283 71.48866 5235.84909
    4911.257 0.0015844 71.51363 4847.89086
    3967.876 0.0018698 71.53858 4186.01049
    3114.016 0.0022068 71.56352 3441.37021
    2485.651 0.0025043 71.58842 2746.70423
    2020.059 0.0026445 71.61332 2171.25963
    1693.843 0.0026897 71.63817 1741.12199
    1495.421 0.0027354 71.663 1453.58774
    1417.188 0.0024873 71.68782 1292.77436
    1367.318 0.0023751 71.7126 1239.01814
    1371.318 0.0020274 71.73736 1276.56808
    1423.805 0.0017585 71.7621 1397.12991
    1539.715 0.0015504 71.7868 1598.94135
    1778.641 0.0012514 71.81149 1883.77006
    1997.639 0.0010094 71.83615 2253.74677
    2370.779 0.000881 71.86079 2704.85793
    2933.26 0.0007607 71.8854 3221.90955
    3577.275 0.0007113 71.90997 3768.33877
    4345.97 0.0007725 71.93454 4274.42202
    5139.225 0.0008534 71.95907 4639.42968
    5489.225 0.0010524 71.98358 4761.1311
    5245.435 0.0013724 72.00805 4597.49565
    4506.161 0.0016843 72.0325 4196.72016
    3535.429 0.0020718 72.05694 3662.5236
    2755.711 0.0024396 72.08133 3093.03976
    2202.331 0.0027903 72.10571 2554.37378
    1830.097 0.0033525 72.13006 2079.80756
    1560.935 0.0039234 72.15437 1681.51963
    1329.538 0.0043186 72.17867 1359.85795
    1135.505 0.0051064 72.20293 1107.25718
    994.948 0.0055237 72.22718 913.37683
    884.13 0.006165 72.25138 766.4045
    770.964 0.006774 72.27556 655.29706
    683.78 0.0075 72.29972 570.82648
    620.804 0.0081031 72.32384 505.50506
    574.699 0.0091258 72.34795 453.9419
    516.489 0.0098107 72.37202 412.23403
    464.231 0.0100987 72.39606 377.71449
    428.666 0.0114829 72.42008 348.63439
    400.916 0.0118456 72.44406 323.73843
    362.84 0.0131573 72.46802 302.20395
    339.136 0.0149705 72.49194 283.4029
    322.915 0.0150699 72.51584 266.8636
    291.09 0.015878 72.53971 252.24756
    268.629 0.0176083 72.56355 239.25083
    264.185 0.0183258 72.58736 227.65456
    247.135 0.0188426 72.61114 217.26014
    230.058 0.0203616 72.63489 207.90163
    206.596 0.0240743 72.65861 199.45633
    200.368 0.0242849 72.6823 191.80098
    187.326 0.0223969 72.70597 184.84745
    169.712 0.0219284 72.7296 178.51027
    171.989 0.0239552 72.75319 172.71528
    171.424 0.024037 72.77677 167.40916
    165.773 0.0251234 72.8003 162.5333
    165.842 0.0258143 72.82382 158.04732
    154.603 0.0251953 72.84729 153.90959
    143.437 0.0261409 72.87073 150.0829
    150.937 0.0287957 72.89416 146.5417
    151.401 0.0301199 72.91754 143.2551
    142.857 0.0328187 72.94089 140.20285
    131.787 0.0303407 72.96421 137.36281
    127.924 0.0307355 72.98749 134.7146
    121.607 0.0333117 73.01076 132.24512
    119.3 0.0358293 73.03398 129.93674
    117.116 0.0334581 73.05718 127.77869
    117.033 0.0360885 73.08033 125.7584
    111.661 0.0316274 73.10346 123.86394
    110.576 0.0344849 73.12656 122.08839
    106.682 0.038492 73.14962 120.4211
    106.457 0.0353061 73.17266 118.85617
    107.767 0.0327475 73.19565 117.38621
    111.68 0.0340033 73.21861 116.00398
    116.283 0.0374272 73.24155 114.70593
    112.327 0.0393989 73.26444 113.48545
    105.68 0.0380577 73.28731 112.33948
    104.375 0.0377038 73.31014 111.26379
    98.763 0.0361022 73.33293 110.25408
    97.856 0.0404355 73.3557 109.30895
    102.55 0.0381172 73.37843 108.42458
    99.509 0.0416663 73.40113 107.59992
    93.718 0.0422507 73.42379 106.83314
    102.456 0.0386587 73.44641 106.12228
    99.602 0.0452886 73.46901 105.46797
    93.659 0.0449056 73.49156 104.86887
    85.526 0.0424774 73.51409 104.32623
    85.825 0.0455986 73.53657 103.8462
    95.706 0.0460103 73.55902 103.41937
    90.313 0.0435115 73.58144 103.05478
    85.053 0.0419055 73.60382 102.75495
    85.836 0.042706 73.62618 102.52552
    85.333 0.0386739 73.64848 102.373
    90.708 0.0433305 73.67075 102.30483
    95.164 0.0426179 73.693 102.33316
    93.934 0.0386435 73.7152 102.47081
    94.871 0.0401766 73.73738 102.73736
    94.66 0.0377918 73.7595 103.15915
    93.407 0.0433125 73.78159 103.77253
    100.864 0.0391808 73.80366 104.6384
    106.221 0.0341416 73.82567 105.85212
    100.777 0.0371249 73.84767 107.58059
    98.161 0.0320134 73.86961 110.10375
    100.722 0.0326765 73.89152 113.87014
    110.32 0.0241417 73.9134 119.5573
    117.435 0.0239701 73.93523 128.06659
    123.459 0.0219154 73.95704 140.47653
    147.348 0.0183507 73.9788 157.84863
    151.992 0.0155123 74.00052 180.86143
    174.117 0.0143977 74.02221 209.4605
    199.058 0.0128082 74.04386 242.18693
    237.424 0.013689 74.06547 275.53638
    273.842 0.0146639 74.08704 303.17843
    295.768 0.0180269 74.10857 316.86787
    284.569 0.021004 74.13007 311.23924
    256.263 0.0246214 74.15153 288.48116
    213.287 0.027621 74.17296 256.28014
    184.72 0.0278613 74.19433 222.1389
    159.764 0.0304892 74.21567 190.863
    144.153 0.0388112 74.23698 164.6918
    126.077 0.0367135 74.25823 144.27293
    118.315 0.036295 74.27946 129.18647
    110.657 0.0366994 74.30065 118.48962
    101.944 0.0373549 74.32179 111.09844
    103.575 0.0405659 74.3429 106.00195
    103.613 0.0395086 74.36396 102.42196
    92.875 0.0432045 74.38499 99.80775
    94.756 0.0386587 74.40597 97.80749
    99.045 0.039352 74.42692 96.21105
    95.585 0.0411106 74.44783 94.89164
    102.481 0.0404193 74.46868 93.77564
    93.676 0.0436024 74.48952 92.81546
    90.259 0.0458921 74.5103 91.97896
    92.728 0.0444523 74.53103 91.24402
    90.014 0.0487739 74.55174 90.59279
    85.687 0.0490986 74.5724 90.01215
    84.903 0.0452501 74.59303 89.49107
    78.793 0.0433305 74.6136 89.02056
    80.95 0.049295 74.63414 88.59379
    81.032 0.0473825 74.65464 88.20465
    82.867 0.0497358 74.67508 87.84844
    83.882 0.0477978 74.6955 87.52102
    78.652 0.0486878 74.71587 87.21878
    76.926 0.0461092 74.7362 86.939
    84.161 0.0462282 74.75649 86.67912
    85.032 0.0434933 74.77673 86.43709
    86.673 0.0429186 74.79694 86.2111
    88.688 0.0500926 74.81709 85.99947
    84.292 0.0533611 74.8372 85.80089
    83.619 0.0465279 74.85728 85.6142
    80.223 0.0501824 74.87731 85.43834
    81.914 0.0485377 74.8973 85.27242
    78.723 0.0449436 74.91724 85.11555
    76.844 0.0403543 74.93714 84.96706
    85.562 0.0425827 74.95701 84.82634
    87.846 0.044191 74.97682 84.69278
    87.273 0.041345 74.9966 84.56592
    90.872 0.0424774 75.01632 84.44524
    85.723 0.0444523 75.036 84.33033
    88.709 0.041144 75.05565 84.22088
    91.651 0.04502 75.07524 84.11649
    79.351 0.0361571 75.0948 84.01692
    85.518 0.0415644 75.1143 83.92183
    97.229 0.0396503 75.13376 83.83095
    102.34 0.0490769 75.15318 83.74413
    93.33 0.0446969 75.17256 83.66109
    87.587 0.0463079 75.19189 83.58167
    81.458 0.0437851 75.21117 83.50567
    86.565 0.045794 75.23041 83.4329
    85.888 0.0449056 75.2496 83.36326
    78.968 0.0439504 75.26875 83.29657
    80.675 0.0403868 75.28786 83.23273
    83.466 0.0439504 75.30691 83.17158
    91.138 0.0453465 75.32592 83.113
    89.848 0.0440058 75.34489 83.05694
    86.626 0.0427236 75.36381 83.00324
    85.829 0.0459906 75.3827 82.95186
    87.984 0.0453852 75.40152 82.90268
    88.522 0.0414967 75.4203 82.85559
    89.215 0.0452309 75.43904 82.81058
    85.698 0.0424774 75.45773 82.76753
    83.057 0.0474651 75.47638 82.72641
    82.617 0.0418198 75.49497 82.68713
    87.663 0.0418198 75.51352 82.64961
    85.517 0.0462481 75.53203 82.61385
    94.634 0.0442654 75.55048 82.57975
    86.078 0.0417515 75.5689 82.54729
    87.102 0.0426707 75.58726 82.51641
    88.902 0.0460894 75.60557 82.48704
    90.737 0.0433125 75.62384 82.45919
    91.133 0.0443027 75.64206 82.43277
    89.226 0.0427767 75.66024 82.40778
    89.346 0.0417004 75.67836 82.38417
    87.634 0.0515591 75.69644 82.36188
    85.252 0.0474444 75.71447 82.34092
    84.53 0.0468102 75.73245 82.32123
    83.044 0.0443213 75.75039 82.30281
    85.456 0.044284 75.76827 82.2856
    87.15 0.0425125 75.7861 82.26957
    89.399 0.0446026 75.8039 82.25474
    83.574 0.0412611 75.82163 82.24105
    89.837 0.0427413 75.83933 82.22849
    96.982 0.0478605 75.85697 82.21705
    89.536 0.0463278 75.87456 82.27223
    80.639 0.0452886 75.89211 82.26311
    86.332 0.0388724 75.9096 82.25504
    88.31 0.03954 75.92705 82.248
    91.99 0.0437667 75.94444 82.24198
    92.044 0.0428475 75.96179 82.23694
    89.693 0.0404681 75.97909 82.23292
    87.419 0.0442282 75.99634 82.22985
    86.114 0.0447158 76.01354 82.22775
    89.153 0.0401766 76.03068 82.22659
    90.189 0.0431149 76.04778 82.22636
    91.924 0.0393364 76.06483 82.22707
    86.365 0.0422334 76.08183 82.22869
    87.119 0.0442096 76.09878 82.23122
    89.472 0.0418027 76.11567 82.23465
    95.378 0.0485806 76.13252 82.23896
    93.568 0.0453272 76.14932 82.24416
    85.391 0.0390416 76.16607 82.25024
    77.439 0.0437851 76.18277 82.25719
    84.139 0.0445838 76.19941 82.265
    98.157 0.0480917 76.216 82.27366
    87.972 0.0454626 76.23254 82.28319
    88.808 0.0444898 76.24903 82.29357
    83.137 0.0465279 76.26548 82.30479
    73.705 0.0446026 76.28186 82.31687
    77.697 0.0463477 76.29819 82.32977
    88.593 0.0484523 76.31448 82.34353
    87.918 0.0446592 76.33071 82.35813
    83.78 0.0479444 76.3469 82.37357
    83.45 0.040403 76.36303 82.38985
    84.248 0.0437851 76.3791 82.40695
    85.742 0.0422507 76.39513 82.42492
    89.967 0.0430255 76.41111 82.44372
    92.766 0.0430433 76.42703 82.46337
    90.924 0.0406478 76.44289 82.48386
    92.664 0.0438768 76.45871 82.50519
    88.761 0.0411607 76.47448 82.52739
    88.733 0.039952 76.49019 82.55045
    92.394 0.0427413 76.50585 82.57436
    94.502 0.0394458 76.52145 82.59915
    94.565 0.0438034 76.537 82.62479
    93.721 0.0488602 76.5525 82.65133
    94.274 0.0438952 76.56795 82.67875
    88.996 0.0479234 76.58335 82.70706
    84.899 0.0432045 76.59868 82.73628
    84.857 0.0396503 76.61396 82.76639
    85.998 0.046993 76.6292 82.79742
    89.301 0.0475272 76.64438 82.8294
    86.325 0.0423726 76.65951 82.8623
    88.05 0.0484523 76.67458 82.89615
    89.599 0.0462084 76.68959 82.93095
    87.372 0.0396503 76.70456 82.96673
    87.814 0.0420603 76.71946 83.0035
    84.907 0.0401122 76.73432 83.04126
    89.432 0.0400962 76.74912 83.08004
    94.638 0.0379244 76.76386 83.11983
    97.322 0.0409444 76.77856 83.16067
    96.068 0.0399361 76.7932 83.20258
    93.216 0.0439689 76.80779 83.24555
    93.735 0.0397135 76.82231 83.28962
    89.667 0.0398723 76.83678 83.33479
    94.495 0.0439689 76.85121 83.3811
    91.226 0.0408617 76.86557 83.42857
    86.602 0.0480706 76.87988 83.47719
    86.425 0.0403219 76.89413 83.52706
    85.533 0.042883 76.90833 83.5781
    91.759 0.0458332 76.92247 83.63038
    94.389 0.0432765 76.93656 83.68394
    82.985 0.0493827 76.95059 83.73878
    82.9 0.0453079 76.96457 83.79495
    81.562 0.0408452 76.97849 83.85246
    79.656 0.0417004 76.99235 83.91134
    84.278 0.0455014 77.00616 83.97166
    96.058 0.0440612 77.01992 84.03339
    91.48 0.0375287 77.03361 84.09661
    82.648 0.0409444 77.04725 84.16133
    93.731 0.0401283 77.06084 84.2276
    94.779 0.0446592 77.07437 84.29547
    96.899 0.0425476 77.08784 84.36494
    92.338 0.0402088 77.10126 84.43609
    92.27 0.0406642 77.11461 84.50893
    91.78 0.0475065 77.12792 84.58351
    92.53 0.0419742 77.14116 84.65994
    90.347 0.0407957 77.15435 84.73817
    86.406 0.0444335 77.16748 84.81831
    87.387 0.0401927 77.18056 84.90039
    89.355 0.0419226 77.19358 84.98447
    91.963 0.0429186 77.20654 85.07064
    95.933 0.042759 77.21945 85.1589
    95.053 0.0414967 77.23229 85.24935
    90.436 0.0388877 77.24507 85.34204
    89.56 0.042706 77.25781 85.43703
    94.795 0.0461885 77.27049 85.53446
    96.374 0.0432585 77.2831 85.63428
    89.622 0.041144 77.29567 85.73668
    89.596 0.0463677 77.30816 85.84166
    91.542 0.0493827 77.32061 85.94934
    86.347 0.0453465 77.333 86.05984
    83.33 0.0438584 77.34533 86.17317
    91.509 0.043439 77.3576 86.2895
    90.426 0.0503402 77.3698 86.40888
    88.063 0.0442468 77.38196 86.53142
    84.844 0.0433847 77.39406 86.65731
    82.778 0.0435842 77.4061 86.78653
    83.762 0.0429364 77.41807 86.91931
    83.635 0.0383414 77.43 87.05571
    88.486 0.0426707 77.44186 87.19586
    89.491 0.0407463 77.45366 87.34001
    89.973 0.0415644 77.46541 87.48813
    94.544 0.0401444 77.47709 87.64051
    93.252 0.0395243 77.48872 87.79724
    91.518 0.043097 77.50029 87.95848
    92.712 0.0456181 77.5118 88.12452
    87.574 0.0403219 77.52326 88.29537
    91.868 0.0418712 77.53464 88.47136
    91.452 0.0419914 77.54597 88.65264
    87.952 0.0403057 77.55725 88.83939
    89.84 0.0438217 77.56846 89.03199
    89.238 0.0383414 77.57962 89.23047
    87.197 0.0377772 77.59072 89.43526
    89.973 0.0384166 77.60175 89.64652
    96.909 0.0393676 77.61273 89.86453
    98.31 0.0444148 77.62364 90.08976
    102.598 0.0422507 77.6345 90.32226
    102.187 0.041957 77.6453 90.56259
    92.514 0.0422855 77.65604 90.81097
    86.5 0.0400962 77.66672 91.06777
    93.609 0.0389031 77.67733 91.3336
    91.359 0.0431866 77.68789 91.56152
    92.112 0.0392896 77.69839 91.84646
    100.643 0.0432585 77.70882 92.14157
    96.117 0.0378065 77.7192 92.44735
    90.419 0.0462084 77.72952 92.7646
    98.23 0.0393364 77.73978 93.09351
    89.368 0.0443961 77.74997 93.43502
    92.646 0.0400962 77.76011 93.7896
    89.499 0.0405659 77.77019 94.15795
    92.04 0.0412108 77.7802 94.54111
    99.538 0.0398723 77.79016 94.93944
    99.81 0.0423203 77.80005 95.3542
    96.982 0.0426003 77.80988 95.78607
    95.972 0.0448865 77.81966 96.23605
    92.08 0.0470134 77.82936 96.70558
    89.593 0.0438401 77.83902 97.19525
    88.556 0.0373982 77.84861 97.70682
    87.81 0.0418369 77.85813 98.24129
    91.982 0.0445649 77.8676 98.80014
    91.72 0.0406314 77.87701 99.38541
    88.989 0.0375142 77.88636 99.99811
    92.042 0.0359245 77.89564 100.64071
    102.825 0.0374706 77.90486 101.31481
    106.182 0.0347813 77.91402 102.02265
    99.715 0.0371106 77.92313 102.7672
    102.947 0.0387501 77.93216 103.55019
    102.673 0.0411941 77.94114 104.3753
    100.432 0.0383414 77.95006 105.2451
    98.024 0.0354659 77.95891 106.16313
    102.386 0.038598 77.9677 107.13393
    102.656 0.0368122 77.97644 108.16054
    97.218 0.03602 77.9851 109.2487
    105.53 0.0351343 77.99371 110.40271
    108.484 0.0350817 78.00226 111.62846
    109.989 0.0341543 78.01074 112.93327
    103.994 0.0323832 78.01916 114.32268
    101.507 0.0322206 78.02752 115.80613
    105.911 0.0310505 78.03581 117.39132
    117.995 0.0326883 78.04405 119.08857
    122.118 0.0328664 78.05223 120.91053
    120.135 0.0294618 78.06034 122.8678
    119.621 0.0269363 78.06839 124.97709
    115.573 0.0303407 78.07637 127.25314
    130.091 0.0284951 78.0843 129.71544
    132.265 0.0285143 78.09216 132.38769
    125.335 0.026954 78.09996 135.29175
    134.641 0.0267166 78.1077 138.45993
    138.348 0.0232377 78.11537 141.92308
    138.936 0.0220982 78.12298 145.72161
    146.679 0.0236905 78.13054 149.90481
    169.726 0.0215692 78.13802 154.52228
    167.32 0.0214116 78.14545 159.64426
    171.268 0.0202516 78.1528 165.34322
    171.184 0.0190145 78.16011 171.71438
    171.727 0.0176364 78.16734 178.87639
    195.334 0.0159907 78.17452 186.96086
    209.282 0.0154584 78.18162 196.15424
    218.132 0.0136539 78.18868 206.67632
    232.62 0.0129456 78.19566 218.83973
    252.644 0.0120891 78.20258 233.08734
    267.093 0.0112789 78.20944 250.03099
    293.534 0.0098615 78.21623 270.62607
    316.903 0.0087803 78.22297 296.24174
    348.424 0.0078984 78.22964 328.92492
    384.061 0.0068099 78.23624 371.58405
    429.749 0.006042 78.24279 428.02746
    508.801 0.0048684 78.24926 503.1634
    560.015 0.0041586 78.25568 602.46287
    635.989 0.0034159 78.26204 731.661
    753.822 0.0027611 78.26832 895.75233
    907.281 0.0023336 78.27455 1097.22067
    1084.087 0.0019159 78.28072 1334.78311
    1345.356 0.0016718 78.28681 1599.26381
    1711.192 0.0016525 78.29286 1869.77467
    2043.696 0.0016966 78.29882 2108.62501
    2326.672 0.0020158 78.30473 2263.98362
    2444.141 0.0024442 78.31058 2291.50421
    2266.863 0.0029222 78.31636 2183.0997
    1938.224 0.0035899 78.32208 1973.47887
    1565.308 0.0043603 78.32774 1714.90632
    1253.338 0.0047945 78.33333 1451.5042
    997.411 0.0053725 78.33885 1209.57412
    863.172 0.0059648 78.34432 1002.0072
    790.001 0.0064953 78.34972 832.37678
    708.458 0.0072357 78.35505 699.21962
    637.468 0.0073001 78.36033 598.50115
    579.462 0.0078621 78.36554 524.66037
    534.242 0.0082032 78.37068 472.24384
    501.242 0.0083447 78.37576 436.21426
    481.666 0.0080682 78.38078 412.54762
    463.519 0.0078329 78.38573 398.29636
    458.974 0.0075654 78.39062 391.4128
    460.161 0.0077095 78.39544 390.70999
    478.099 0.0070962 78.40021 395.56999
    494.17 0.0063098 78.40491 405.96527
    515.722 0.0060289 78.40954 422.36715
    548.506 0.0056771 78.41411 445.88935
    583.584 0.0049663 78.41861 478.54301
    610.362 0.0045122 78.42305 523.46199
    661.503 0.0039446 78.42743 585.55547
    752.132 0.0033712 78.43174 671.67074
    842.911 0.0029024 78.43599 791.04329
    933.286 0.0023279 78.44018 955.03315
    1085.882 0.0019206 78.4443 1175.73042
    1295.479 0.0015733 78.44835 1464.91657
    1539.71 0.0012214 78.45235 1830.14333
    1915.262 0.0010061 78.45627 2271.95263
    2437.542 0.0009203 78.46013 2777.74807
    3118.484 0.0008575 78.46393 3311.61943
    3803.536 0.0008967 78.46767 3805.49651
    4404.101 0.0010522 78.47134 4156.20655
    4768.091 0.0013108 78.47494 4261.94484
    4506.365 0.0016893 78.47849 4085.81357
    3721.955 0.002167 78.48196 3686.20361
    2905.924 0.0025593 78.48537 3170.50462
    2255.489 0.0032434 78.48873 2635.04045
    1823.709 0.0038873 78.49201 2139.12798
    1474.117 0.0043957 78.49523 1711.2719
    1229.631 0.0048923 78.49838 1360.93233
    1047.19 0.0056848 78.50148 1084.96003
    902.128 0.0061563 78.5045 874.53906
    777.2 0.0070652 78.50746 717.50293
    697.177 0.0073352 78.51036 601.54799
    620.437 0.0083173 78.5132 515.92149
    566.176 0.0093804 78.51596 451.7536
    509.521 0.0100744 78.51867 402.6097
    453.63 0.0106875 78.52131 363.88815
    401.362 0.0121559 78.52388 332.51543
    380.267 0.0124645 78.5264 306.52115
    347.517 0.0140018 78.52884 284.55377
    316.151 0.0149925 78.53122 265.75305
    295.991 0.0156094 78.53354 249.48379
    278.929 0.0173085 78.53579 235.28451
    257.273 0.0170874 78.53798 222.82512
    240.66 0.0186527 78.5401 211.81765
    229.861 0.0204959 78.54216 202.05607
    214.676 0.0215059 78.54416 193.35386
    205.969 0.0230826 78.54609 185.5593
    191.749 0.0225654 78.54795 178.55816
    173.008 0.0221905 78.54975 172.23897
    172.758 0.0264651 78.55149 166.52257
    167.761 0.026124 78.55316 161.33123
    157.978 0.0273839 78.55477 156.60009
    150.554 0.0254613 78.55631 152.28091
    142.263 0.0290614 78.55779 148.32233
    150.152 0.029943 78.55921 144.68953
    144.52 0.030436 78.56055 141.34539
    136.058 0.0294921 78.56184 138.25857
    124.471 0.0295023 78.56306 135.40627
    122.869 0.029943 78.56421 132.76218
    127.932 0.0306925 78.5653 130.30936
    128.636 0.0315713 78.56633 128.02826
    126.162 0.0375578 78.56729 125.90221
    126.093 0.0375287 78.56819 123.87906
    118.617 0.0393052 78.56903 122.02512
    107.941 0.0361571 78.56979 120.29099
    98.108 0.0377331 78.5705 118.66552
    107.327 0.0360063 78.57114 117.13918
    106.693 0.0376599 78.57171 115.7056
    106.856 0.032594 78.57222 114.35592
    101.599 0.0365033 78.57267 113.08533
    109.779 0.041957 78.57305 111.88702
    117.116 0.0358158 78.57337 110.75525
    111.289 0.0385374 78.57362 109.68636
    102.092 0.0403543 78.57381 108.67473
    92.09 0.0391808 78.57393 107.71764
    95.611 0.0419055 78.57399 106.81074
    99.221 0.042706 78.57399 105.9504
    96.166 0.0404844 78.57392 105.13445
    94.858 0.0416663 78.57378 104.35917
    97.703 0.0422855 78.57358 103.623
    96.964 0.0432945 78.57332 102.92305
    90.897 0.0403543 78.573 102.25694
    94.776 0.039352 78.57261 101.62339
    99.352 0.042883 78.57215 101.01984
    92.675 0.0356671 78.57163 100.44542
    86.384 0.0381321 78.57105 99.89815
    97.556 0.0385828 78.5704 99.37648
    103.07 0.0413618 78.56969 98.87963
    101.759 0.0414798 78.56891 98.40584
    95.159 0.0430433 78.56807 97.95468
    90.785 0.0407298 78.56717 97.52478
    91.257 0.0409113 78.5662 97.11515
    91.317 0.0463079 78.56516 96.72534
    89.867 0.0465479 78.56407 96.3542
    91.597 0.0409278 78.56291 96.0016
    89.52 0.0399201 78.56168 95.6666
    87.505 0.0381321 78.56039 95.34868
    88.54 0.0424075 78.55903 95.04767
    92.393 0.0407627 78.55762 94.76288
    90.488 0.0416663 78.55613 94.49445
    93.305 0.041345 78.55459 94.2419
    92.059 0.0390107 78.55298 94.00507
    94.632 0.0410606 78.55131 93.78413
    91.943 0.0437301 78.54957 93.57884
    90.403 0.0374997 78.54777 93.38974
    92.571 0.0387196 78.54591 93.21679
    99.97 0.0432945 78.54398 93.06039
    99.007 0.0455597 78.54198 92.92113
    89.99 0.0436571 78.53993 92.79946
    87.67 0.046129 78.5378 92.69655
    87.227 0.047548 78.53562 92.61307
    84.431 0.0464877 78.53337 92.55036
    85.692 0.0463278 78.53106 92.50991
    84.607 0.0429542 78.52869 92.49335
    81.785 0.0461885 78.52625 92.50323
    86.071 0.0457157 78.52375 92.54173
    87.85 0.0438401 78.52118 92.61222
    87.496 0.042972 78.51855 92.71829
    88.706 0.046129 78.51586 92.86443
    88.283 0.0459906 78.5131 93.05662
    86.883 0.048602 78.51029 93.30104
    85.046 0.0417004 78.5074 93.60644
    81.504 0.0384769 78.50445 93.98278
    86.63 0.0402411 78.50145 94.44336
    92.153 0.039274 78.49837 95.00619
    94.586 0.0430791 78.49523 95.69402
    95.284 0.0421813 78.49203 96.54174
    97.182 0.0408452 78.48877 97.5987
    94.647 0.0378507 78.48545 98.94213
    92.852 0.0368687 78.48206 100.69084
    95.226 0.0336796 78.47861 103.01824
    99.925 0.0338658 78.47509 106.17996
    111.71 0.0299844 78.47151 110.5137
    115.601 0.0290415 78.46787 116.44879
    116.171 0.0247532 78.46416 124.47629
    125.341 0.0246059 78.4604 135.06673
    136.522 0.0216964 78.45657 148.60938
    136.534 0.0196763 78.45268 165.21824
    146.84 0.0179113 78.44872 184.58338
    166.277 0.0162237 78.4447 205.63794
    190.38 0.0165936 78.44062 226.07429
    225.425 0.0187498 78.43648 242.18808
    237.235 0.0200741 78.43227 249.64232
    230.042 0.0229847 78.42801 245.94248
    211.323 0.0250837 78.42367 232.31577
    185.129 0.0266295 78.41928 212.76251
    166.155 0.0283418 78.41482 191.39234
    156.617 0.0320937 78.41031 171.04373
    143.165 0.0324065 78.40572 153.16725
    128.502 0.0328544 78.40108 138.30547
    124.675 0.0371679 78.39637 126.48048
    119.994 0.0358158 78.39161 117.37208
    104.928 0.0376307 78.38677 110.53519
    105.896 0.0340535 78.38189 105.4707
    103.927 0.040048 78.37693 101.723
    103.857 0.0438401 78.37191 98.92189
    97.616 0.0407463 78.36684 96.7796
    92.598 0.0411607 78.36169 95.09686
    95.623 0.0458921 78.35649 93.73562
    94.006 0.040697 78.35123 92.60545
    89.534 0.0434571 78.3459 91.64878
    93.024 0.0458332 78.34052 90.82528
    90.903 0.0403381 78.33507 90.10887
    89.15 0.0415306 78.32956 89.47945
    88.918 0.0451732 78.32398 88.92209
    87.448 0.0460696 78.31835 88.42584
    88.973 0.0437851 78.31266 87.98097
    89.086 0.0445649 78.30689 87.58048
    84.179 0.0491858 78.30108 87.21794
    89.529 0.0461687 78.2952 86.88813
    86.493 0.0425476 78.28926 86.58707
    84.702 0.0472179 78.28326 86.31086
    91.557 0.0586557 78.27719 86.05677
    93.786 0.0567704 78.27107 85.82203
    84.291 0.0548716 78.26488 85.60438
    81.716 0.0551555 78.25864 85.40212
    82.493 0.0547433 78.25233 85.2134
    82 0.0538076 78.24596 85.03701
    86.897 0.0551296 78.23953 84.87159
    84.617 0.0551555 78.23304 84.71606
    80.37 0.0500478 78.22649 84.56958
    81.747 0.0541336 78.21988 84.4312
    90.774 0.055941 78.21321 84.30031
    88.73 0.0535341 78.20648 84.1762
    84.517 0.0480285 78.19968 84.05827
    85.448 0.050476 78.19283 83.9461
    87.315 0.0514656 78.18592 83.83913
    85.199 0.0505896 78.17894 83.73705
    91.417 0.0511865 78.1719 83.63944
    94.005 0.0558617 78.16481 83.54598
    86.653 0.0543864 78.15766 83.4564
    79.079 0.050115 78.15045 83.37038
    79.668 0.0499807 78.14317 83.28774
    85.753 0.0547177 78.13583 83.20822
    87.667 0.0547433 78.12844 83.13162
    82.818 0.0523406 78.12098 83.0578
    81.455 0.0531399 78.11347 82.98653
    89.172 0.0571511 78.1059 82.91773
    88.153 0.0541588 78.09826 82.85121
    84.834 0.0534846 78.09057 82.78685
    83.054 0.0554416 78.08282 82.72457
    85.671 0.0552852 78.07501 82.6642
    82.342 0.0570147 78.06713 82.60571
    82.371 0.0512793 78.0592 82.54896
    75.107 0.0533858 78.05122 82.49389
    80.979 0.0523406 78.04317 82.44043
    84.88 0.0567434 78.03506 82.38847
    83.314 0.056047 78.02689 82.33799
    85.281 0.0553633 78.01866 82.2889
    80.894 0.0613596 78.01038 82.24115
    81.981 0.0562866 78.00204 82.19471
    77.225 0.0531399 77.99364 82.14949
    81.253 0.0562599 77.98517 82.10549
    84.714 0.0568246 77.97666 82.06263
    80.551 0.0609061 77.96808 82.0209
    81.717 0.058741 77.95944 81.98026
    81.496 0.0508867 77.95075 81.94066
    78.107 0.0557562 77.94199 81.9021
    82.054 0.0540833 77.93318 81.86452
    85.253 0.0520544 77.92431 81.82792
    85.191 0.0550262 77.91539 81.79228
    86.413 0.0592281 77.9064 81.75755
    85.12 0.0554677 77.89735 81.72374
    83.884 0.0540581 77.88825 81.69081
    81.616 0.0496471 77.87909 81.65877
    83.339 0.0562866 77.86988 81.6276
    85.093 0.0542598 77.86061 81.59727
    86.197 0.0606963 77.85127 81.5678
    82.816 0.0539828 77.84188 81.53915
    79.941 0.0528958 77.83243 81.51134
    82.831 0.0566624 77.82293 81.48437
    86.245 0.0609663 77.81337 81.4582
    83.369 0.0614204 77.80375 81.43288
    78.24 0.0557825 77.79408 81.40836
    72.974 0.0519832 77.78434 81.38467
    80.564 0.0546665 77.77456 81.36183
    83.423 0.0527743 77.76471 81.33981
    84.769 0.054184 77.7548 81.31865
    82.312 0.051094 77.74485 81.29833
    83.193 0.0553894 77.73483 81.27888
    88.223 0.0530176 77.72475 81.26032
    86.408 0.0529932 77.71463 81.24265
    80.81 0.0606664 77.70444 81.22591
    81.493 0.0571237 77.6942 81.2101
    77.022 0.0537827 77.6839 81.19525
    77.463 0.0536085 77.67355 81.18141
    82.92 0.0565008 77.66314 81.16857
    85.351 0.0520781 77.65267 81.1568
    82.475 0.0527986 77.64215 81.14611
    84.394 0.0539076 77.63157 81.13656
    87.053 0.0520544 77.62093 81.1282
    78.162 0.0561001 77.61025 81.12106
    82.195 0.0599554 77.5995 81.11522
    85.389 0.054033 77.5887 81.11071
    82.221 0.0538326 77.57784 81.10762
    82.962 0.0531644 77.56693 81.10603
    80.747 0.0511402 77.55597 81.10599
    81.363 0.0559145 77.54495 81.10763
    89.225 0.0582037 77.53387 81.11101
    86.989 0.056474 77.52274 81.11626
    81.667 0.0551814 77.51155 81.12352
    79.854 0.0543864 77.50032 81.13288
    78.952 0.0544118 77.48902 81.14453
    81.54 0.0561799 77.47767 81.15858
    82.81 0.0547689 77.46626 81.17525
    81.925 0.0575355 77.45481 81.19475
    86.217 0.0528714 77.4433 81.21726
    81.593 0.0563936 77.43173 81.24309
    86.477 0.0565008 77.42011 81.27244
    83.401 0.0571784 77.40843 81.30566
    78.995 0.0539076 77.39671 81.34314
    80.969 0.0573154 77.38492 81.38519
    83.31 0.0610869 77.37308 81.43234
    82.399 0.0535837 77.36119 81.48499
    79.536 0.0532381 77.34925 81.54378
    85.253 0.0608461 77.33726 81.60938
    85.88 0.0617567 77.32521 81.68242
    81.873 0.0622507 77.3131 81.76386
    76.353 0.0544626 77.30095 81.85454
    75.731 0.0550262 77.28873 81.95565
    76.518 0.0535093 77.27647 82.06854
    82.864 0.0582318 77.26416 82.19455
    85.295 0.0601025 77.25179 82.3356
    82.181 0.0527743 77.23937 82.49356
    77.458 0.0524125 77.22689 82.67092
    78.417 0.0565546 77.21437 82.87068
    83.783 0.0567704 77.20179 83.09599
    81.822 0.051094 77.18915 83.3512
    79.148 0.0458136 77.17648 83.64092
    80.629 0.0455403 77.16374 83.97127
    94.025 0.0429008 77.15096 84.34981
    97.852 0.0486878 77.13812 84.78507
    97.356 0.0486878 77.12522 85.2889
    97.83 0.0513723 77.11228 85.87505
    96.097 0.0500254 77.09928 86.56274
    91.037 0.044678 77.08624 87.37859
    89.257 0.0465078 77.07314 88.35985
    89.202 0.0497802 77.05999 89.56763
    92.872 0.0409776 77.0468 91.09847
    93.669 0.0393989 77.03354 93.1158
    103.767 0.0374997 77.02024 95.88613
    113.515 0.0331663 77.00689 99.81428
    108.364 0.0332632 76.99349 105.48781
    118.146 0.0288838 76.98003 113.64846
    125.047 0.0244599 76.96652 125.13696
    140.378 0.0211447 76.95297 140.72491
    157.117 0.0175199 76.93937 160.821
    180.719 0.0157074 76.92571 185.20586
    219.97 0.0154661 76.91201 212.47993
    261.53 0.0148939 76.89825 239.52764
    300.797 0.0165595 76.88445 260.98177
    313.338 0.0195008 76.87059 270.34188
    306.879 0.0225383 76.85668 264.03082
    277.611 0.0277685 76.84273 244.51943
    233.088 0.0313703 76.82872 218.08163
    194.228 0.0327001 76.81467 190.48785
    163.244 0.0391808 76.80057 165.34349
    144.63 0.0408947 76.78641 144.29063
    130.876 0.0413955 76.77221 127.78572
    116.175 0.0445461 76.75796 115.49344
    112.712 0.0498246 76.74366 106.69305
    106.661 0.0513723 76.72931 100.55618
    96.718 0.0506579 76.71491 96.29881
    91.967 0.0478187 76.70047 93.30756
    96.761 0.0479024 76.68597 91.13761
    99.148 0.0548973 76.67143 89.49766
    93.769 0.0563936 76.65685 88.20943
    88.298 0.0565815 76.6422 87.16255
    86.233 0.0640923 76.62752 86.29233
    85.817 0.0591705 76.61278 85.55639
    79.893 0.0559674 76.598 84.92634
    75.083 0.0566354 76.58317 84.38283
    79.634 0.0538826 76.56829 83.98583
    81.509 0.0586557 76.55337 83.57269
    77.081 0.0576738 76.53839 83.20929
    79.4 0.0558353 76.52337 82.88782
    80.024 0.053189 76.50831 82.60248
    81.042 0.0514422 76.49319 82.34777
    81.347 0.0573154 76.47803 82.11981
    84.473 0.0574804 76.46282 81.9149
    84.266 0.0515591 76.44757 81.73
    80.34 0.0527743 76.43227 81.56283
    77.609 0.0571237 76.41691 81.41106
    82.709 0.0483884 76.40152 81.27309
    79.712 0.0505214 76.38608 81.14731
    86.039 0.051094 76.3706 81.03231
    91.745 0.0500478 76.35507 80.92711
    88.794 0.0588551 76.33948 80.83057
    85.128 0.0592281 76.32386 80.66416
    83.853 0.0621267 76.30819 80.58289
    79.553 0.0642549 76.29248 80.50806
    77.035 0.05826 76.27672 80.43919
    76.852 0.0580916 76.2609 80.37566
    79.084 0.0565546 76.24506 80.31715
    75.116 0.0558353 76.22915 80.2632
    78.59 0.0559674 76.21322 80.21345
    80.322 0.0601025 76.19724 80.16766
    77.851 0.0567434 76.1812 80.12546
    77.814 0.0541336 76.16513 80.08669
    75.704 0.0575355 76.14901 80.05112
    74.529 0.0534351 76.13284 80.01851
    80.483 0.0547177 76.11664 79.98876
    80.706 0.0569603 76.10038 79.96164
    84.938 0.0563936 76.08409 79.93708
    83.946 0.0598089 76.06774 79.91494
    79.885 0.0565815 76.05136 79.89509
    76.176 0.0557825 76.03493 79.87748
    80.698 0.0615119 76.01846 79.86195
    82.72 0.0570147 76.00195 79.8485
    80.795 0.0598674 75.98538 79.83706
    79.917 0.0559145 75.96878 79.82751
    79.032 0.0594304 75.95215 79.81989
    78.319 0.0535093 75.93545 79.81405
    83.795 0.0601615 75.91872 79.81004
    81.727 0.0666317 75.90195 79.80782
    80.969 0.0598674 75.88513 79.80732
    77.181 0.0621577 75.86828 79.8086
    71.343 0.06139 75.85137 79.81154
    72.294 0.0598968 75.83443 79.81621
    72.799 0.0614814 75.81744 79.8226
    73.179 0.054641 75.80042 79.83067
    77.426 0.0587126 75.78336 79.84049
    82.299 0.0596338 75.76624 79.85197
    77.498 0.0579797 75.74909 79.86521
    72.901 0.0539828 75.73189 79.8802
    81.331 0.0546921 75.71466 79.89695
    86.009 0.0562332 75.69739 79.91551
    77.764 0.0556248 75.68006 79.93585
    80.387 0.0551555 75.66271 79.95805
    81.098 0.0509787 75.6453 79.98215
    78.086 0.0536333 75.62787 80.00816
    80.474 0.055651 75.61039 80.03616
    82.141 0.0572605 75.59286 80.06614
    83.887 0.0537079 75.57531 80.09819
    85.283 0.0527259 75.5577 80.13239
    80.986 0.0557036 75.54006 80.16873
    85.24 0.0532135 75.52238 80.20737
    85.257 0.0552073 75.50466 80.24827
    82.117 0.0548202 75.4869 80.29157
    79.311 0.0568246 75.46909 80.33736
    81.454 0.0579518 75.45125 80.38568
    82.586 0.0568246 75.43338 80.43668
    78.959 0.0648783 75.41545 80.49036
    80.78 0.0626565 75.3975 80.54688
    78.617 0.0581476 75.37949 80.60641
    66.806 0.0529688 75.36147 80.66894
    75.961 0.0502499 75.34339 80.73472
    77.959 0.0560204 75.32527 80.80375
    82.719 0.0558617 75.30713 80.87624
    90.619 0.0639303 75.28893 80.95239
    86.988 0.0696915 75.2707 81.03224
    77.719 0.0620339 75.25244 81.1161
    68.98 0.057508 75.23413 81.20397
    70.922 0.0573703 75.21579 81.29614
    76.247 0.0557299 75.19741 81.39288
    80.297 0.0578404 75.17899 81.49425
    78.082 0.0558881 75.16054 81.60065
    79.015 0.0599261 75.14204 81.71213
    80.517 0.0576184 75.12352 81.82906
    82.504 0.0572605 75.10494 81.95179
    80.882 0.0596046 75.08634 82.08045
    77.486 0.0608161 75.0677 82.21554
    75.696 0.0568517 75.04902 82.35718
    75.771 0.0547946 75.03031 82.50588
    78.459 0.0636083 75.01155 82.66208
    79.624 0.0546665 74.99277 82.82602
    83.232 0.0576461 74.97395 83.02824
    81.718 0.0523645 74.95509 83.20931
    82.542 0.0562599 74.9362 83.39966
    86.993 0.0625 74.91726 83.59997
    83.835 0.0553894 74.8983 83.81058
    75.715 0.055651 74.8793 84.03242
    82.001 0.0607561 74.86026 84.26586
    82.062 0.0551555 74.84119 84.51183
    73.284 0.0570692 74.82207 84.7713
    79.479 0.0590555 74.80294 85.04483
    79.724 0.0558089 74.78376 85.33372
    80.632 0.0488602 74.76455 85.63861
    73.834 0.0532626 74.7453 85.96085
    83.423 0.0506579 74.72601 86.30186
    87.891 0.0504987 74.7067 86.66257
    85.91 0.0589409 74.68736 87.0449
    85.691 0.0522688 74.66797 87.44993
    83.466 0.0489683 74.64855 87.87969
    85.723 0.0555985 74.62909 88.33638
    90.141 0.0573428 74.60961 88.82154
    87.189 0.0582318 74.5901 89.33812
    75.999 0.0624688 74.57054 89.888
    77.666 0.0545389 74.55096 90.47439
    80.794 0.0591993 74.53134 91.10079
    80.016 0.0514656 74.51169 91.76991
    74.251 0.0469726 74.49201 92.4865
    78.457 0.0507493 74.47228 93.25394
    91.557 0.0519121 74.45254 94.07753
    90.804 0.0478187 74.43275 94.96322
    91.884 0.0490334 74.41294 95.91599
    90.219 0.0451924 74.3931 96.94388
    90.44 0.0449246 74.37321 98.0533
    97.901 0.047631 74.3533 99.25362
    105.74 0.0420258 74.33335 100.55558
    95.891 0.04239 74.31338 101.9689
    104.118 0.044191 74.29338 103.50825
    105 0.0432045 74.27334 105.18652
    93.939 0.0461885 74.25327 107.02172
    104.746 0.040032 74.23317 109.03485
    109.436 0.0387653 74.21304 111.24631
    112.015 0.0391498 74.19288 113.68555
    112.566 0.0358565 74.17268 116.38077
    113.562 0.032938 74.15247 119.37019
    119.195 0.0352796 74.13221 122.69939
    133.762 0.0328664 74.11193 126.41597
    124.596 0.0312042 74.09162 130.58636
    132.069 0.0283609 74.07127 135.27988
    141.002 0.0290218 74.0509 140.58927
    143.687 0.0249412 74.03048 146.62927
    160.528 0.0250361 74.01005 153.53059
    171.952 0.0223969 73.98959 161.47776
    173.369 0.0194682 73.96909 170.69249
    193.453 0.0174597 73.94858 181.49681
    214.734 0.0156602 73.92802 194.35524
    238.389 0.0143804 73.90745 209.93426
    256.782 0.0120785 73.88684 229.29697
    281.324 0.0112216 73.8662 254.01487
    321.51 0.0096362 73.84554 286.47963
    375.149 0.0076785 73.82483 330.12376
    409.881 0.0067729 73.80412 389.46213
    470.936 0.0057392 73.78337 470.22735
    553.025 0.0044539 73.76258 578.63061
    641.253 0.0035317 73.74178 720.78876
    782.463 0.0028992 73.72094 901.2942
    980.886 0.0022795 73.70008 1120.86838
    1213.295 0.0020377 73.6792 1374.3806
    1556.912 0.0018974 73.65827 1645.44718
    1978.147 0.0019129 73.63733 1901.76559
    2325.572 0.0022044 73.61635 2092.92273
    2515.118 0.0026666 73.59536 2164.79313
    2371.03 0.0033109 73.57434 2092.96122
    2021.643 0.0042535 73.55328 1901.95746
    1659.091 0.0053062 73.53221 1645.63825
    1318.588 0.0062878 73.51109 1374.35699
    1038.242 0.0074252 73.48997 1120.92299
    829.418 0.0085813 73.46882 901.13372
    692.23 0.0100583 73.44763 720.65582
    589.149 0.0115026 73.42642 578.40673
    506.626 0.0128053 73.40518 469.86212
    446.946 0.0146249 73.38392 389.07756
    390.937 0.0170162 73.36264 329.63928
    342.283 0.016645 73.34132 285.96341
    304.898 0.0195117 73.31999 253.44081
    280.19 0.0203152 73.29862 228.65524
    256.266 0.0218055 73.27724 209.25386
    231.168 0.023837 73.25584 193.61583
    215.247 0.0232873 73.23439 180.71658
    206.867 0.0286109 73.21294 169.86356
    192.812 0.0305532 73.19145 160.59531
    172.987 0.0310068 73.16994 152.60544
    168.6 0.0336055 73.14842 145.65247
    161.151 0.0356671 73.12685 139.5689
    146.586 0.0370677 73.10527 134.21214
    142.577 0.0353194 73.08366 129.46865
    131.16 0.0389953 73.06204 125.25383
    128.602 0.041044 73.04039 121.48803
    121.225 0.0430076 73.01871 118.11398
    116.259 0.0480496 72.99702 115.07763
    109.863 0.0428298 72.97529 112.3339
    102.018 0.0475272 72.95355 109.8494
    101.77 0.0468913 72.93179 107.58981
    102.079 0.0465078 72.90999 105.53118
    105.999 0.0491204 72.88819 103.64923
    100.373 0.0458725 72.86635 101.9232
    95.84 0.0475272 72.8445 100.33814
    95.573 0.0478187 72.82262 98.87728
    96.544 0.055651 72.80072 97.52946
    96.455 0.0527017 72.7788 96.28248
    90.142 0.0493827 72.75685 95.12573
    89.982 0.0524365 72.73489 94.0519
    90.231 0.0517469 72.71291 93.05195
    86.91 0.0519595 72.69089 92.12023
    85.871 0.0496693 72.66887 91.25009
    85.387 0.0527017 72.64682 90.43563
    86.246 0.0494926 72.62475 89.67301
    87.478 0.0509787 72.60267 88.957
    88.736 0.050408 72.58055 88.28456
    90.562 0.0541085 72.55842 87.65179
    86.901 0.0506123 72.53627 87.0552
    84.885 0.0528714 72.5141 86.49267
    86.77 0.0517941 72.49191 85.961
    84.44 0.053683 72.46969 85.45845
    90.207 0.0587695 72.44746 84.98264
    84.591 0.0542093 72.42521 84.53138
    76.846 0.0558353 72.40294 84.10348
    79.567 0.0545389 72.38066 83.69687
    82.347 0.0512793 72.35834 83.31056
    83.503 0.061726 72.33602 82.94303
    81.687 0.0559145 72.31366 82.59286
    80.08 0.0561533 72.2913 82.25941
    80.703 0.0571784 72.26893 81.94131
    82.206 0.0615424 72.24651 81.63803
    81.605 0.0604874 72.2241 81.34862
    74.306 0.0579239 72.20165 81.07225
    74.536 0.0666661 72.1792 80.80869
    80.866 0.0618181 72.15673 80.55724
    75.498 0.0571784 72.13423 80.31796
    73.037 0.060073 72.11173 80.09082
    73.86 0.06139 72.08919 79.8761
    78.127 0.0581476 72.06665 79.67498
    76.591 0.0549231 72.04409 79.48859
    74.761 0.0639303 72.02151 79.31905
    80.524 0.0626879 71.99891 79.16845
    77.304 0.0588837 71.97629 79.03891
    76.789 0.066289 71.95367 78.93244
    79.312 0.0605768 71.93103 78.84924
    71.287 0.0640274 71.90836 78.78779
    73.152 0.0586841 71.88568 78.74216
    73.398 0.0573703 71.86298 78.70026
    78.223 0.0645819 71.84027 78.64229
    82.708 0.0633524 71.81755 78.54359
    79.064 0.0606664 71.7948 78.38771
    73.085 0.0589409 71.77204 78.088
    70.342 0.0621887 71.74926 77.84426
    73.598 0.0616341 71.72648 77.59015
    75.428 0.0631932 71.70368 77.34281
    72.797 0.0561799 71.68085 77.11158
    74.359 0.0584856 71.65802 76.90037
    78.323 0.0615424 71.63516 76.70947
    74.957 0.0536333 71.6123 76.53755
    75.468 0.054488 71.58943 76.38207
    81.046 0.0612988 71.56653 76.24028
    80.21 0.0609964 71.54363 76.1095
    75.079 0.0601025 71.5207 75.98732
    73.222 0.0638657 71.49777 75.872
    78.137 0.0621887 71.47482 75.7621
    71.371 0.0619413 71.45185 75.65667
    68.238 0.0561267 71.42888 75.55504
    72.454 0.055941 71.40588 75.45663
    76.259 0.0583726 71.38288 75.36122
    76.783 0.0630663 71.35987 75.26843
    80.295 0.0616341 71.33683 75.17814
    75.878 0.0683498 71.3138 75.09017
    71.668 0.0625939 71.29073 75.0043
    70.058 0.0649444 71.26767 74.92051
    74.899 0.0631615 71.24459 74.8386
    70.634 0.0620339 71.22149 74.76928
    67.264 0.0624375 71.19839 74.69099
    69.962 0.0599554 71.17527 74.61431
    74.589 0.0620957 71.15214 74.53924
    74.148 0.0562065 71.129 74.46566
    77.513 0.0548459 71.10584 74.39353
    77.226 0.0563133 71.08268 74.3228
    76.042 0.0612685 71.0595 74.25335
    80.153 0.0636725 71.03632 74.18522
    75.379 0.0668386 71.01313 74.1183
    71.349 0.069839 70.9899 74.05257
    73.046 0.0617874 70.96669 73.98799
    72.278 0.0560735 70.94345 73.92448
    73.647 0.0688168 70.92021 73.86206
    73.96 0.0642223 70.89697 73.80065
    70.141 0.060547 70.87369 73.74025
    69.617 0.0720688 70.85042 73.68081
    75.126 0.0732835 70.82714 73.62228
    69.268 0.0665629 70.80384 73.56468
    63.969 0.0664943 70.78055 73.50793
    68.885 0.0589409 70.75723 73.45205
    71.456 0.0656452 70.73391 73.397
    71.219 0.0671159 70.71057 73.34272
    70.894 0.0646804 70.68723 73.28926
    70.99 0.0689252 70.66389 73.23654
    70.076 0.0652101 70.64052 73.18457
    66.959 0.0598968 70.61715 73.13334
    70.833 0.0615424 70.59377 73.08279
    75.071 0.0627508 70.57039 73.03297
    73.363 0.0618489 70.547 72.98381
    73.271 0.0658137 70.52358 72.93533
    76.193 0.0669424 70.50018 72.88753
    78.035 0.0649444 70.47675 72.84034
    72.621 0.0538826 70.45333 72.79383
    66.08 0.0558617 70.4299 72.74795
    70.809 0.0592281 70.40644 72.7027
    75.745 0.0653769 70.383 72.65811
    77.144 0.0635762 70.35953 72.61413
    74.191 0.0663573 70.33607 72.57082
    74.662 0.0651768 70.3126 72.52816
    72.071 0.0580636 70.28911 72.48615
    69.685 0.0554155 70.26563 72.44485
    72.199 0.0590555 70.24213 72.40422
    71.889 0.0563668 70.21863 72.36437
    72.581 0.0628767 70.19513 72.32527
    79.744 0.0619105 70.17161 72.28699
    77.414 0.0657799 70.14809 72.24961
    75.749 0.0631297 70.12455 72.21317
    72.69 0.0586841 70.10103 72.1778
    74.988 0.054488 70.07749 72.1436
    71.84 0.0591705 70.05394 72.11072
    74.872 0.0540581 70.03039 72.07938
    73.834 0.0571511 70.00683 72.04979
    77.914 0.0628137 69.98327 72.02235
    85.426 0.0607861 69.95971 71.99751
    82.318 0.0618489 69.93613 71.97604
    74.019 0.0672203 69.91256 71.95922
    68.821 0.0609964 69.88897 71.94915
    69.391 0.0635121 69.86538 71.94963
    75.116 0.0641572 69.8418 71.96672
    72.286 0.0585706 69.81819 72.00992
    73.488 0.0581196 69.79459 72.09254
    75.343 0.0618797 69.77098 72.23054
    76.32 0.0608761 69.74737 72.44057
    72.33 0.0629082 69.72377 72.734
    74.124 0.0620957 69.70014 73.1113
    79.512 0.0633843 69.67653 73.55348
    79.027 0.0573703 69.65289 74.0098
    73.652 0.0611474 69.62927 74.38885
    75.72 0.0565277 69.60564 74.56807
    72.404 0.0603983 69.582 74.46408
    76.216 0.0654773 69.55836 74.10538
    82.074 0.0609964 69.53471 73.60592
    78.88 0.0670464 69.51107 73.07772
    73.824 0.069325 69.48743 72.59265
    69.502 0.0668731 69.46377 72.1843
    69.42 0.0693616 69.44012 71.86139
    69.556 0.0653769 69.41646 71.61755
    65.623 0.0624064 69.3928 71.4379
    70.106 0.0656452 69.36915 71.30583
    73.122 0.060339 69.34547 71.20628
    70.778 0.0595174 69.32181 71.12778
    73.486 0.0624064 69.29814 71.06256
    73.613 0.0643201 69.27448 71.00572
    73.75 0.0608761 69.25081 70.95437
    70.826 0.0611171 69.22713 70.90683
    68.536 0.0670464 69.20347 70.86212
    69.372 0.0602206 69.17978 70.81959
    72.308 0.0566624 69.15611 70.77885
    75.185 0.0565546 69.13244 70.73958
    76.445 0.0577848 69.10875 70.70153
    76.016 0.0626252 69.08508 70.66454
    79.371 0.0570692 69.06139 70.62844
    76.122 0.0575632 69.03772 70.59314
    74.638 0.0633205 69.01405 70.55853
    77.054 0.0585422 68.99036 70.5245
    74.773 0.0602206 68.96668 70.49104
    73.042 0.0657799 68.94299 70.45803
    74.384 0.0591129 68.91932 70.42548
    71.758 0.0627193 68.89565 70.39333
    76.287 0.0689976 68.87196 70.36152
    76.19 0.0626252 68.84828 70.33007
    67.595 0.0663573 68.82459 70.2989
    70.514 0.0730066 68.80092 70.26804
    69.707 0.0636083 68.77725 70.23744
    64.304 0.0675001 68.75357 70.20709
    67.652 0.061726 68.7299 70.17698
    66.6 0.0628767 68.70621 70.14708
    72.52 0.0687446 68.68254 70.11741
    71.734 0.0656116 68.65888 70.08795
    64.298 0.0676406 68.6352 70.05866
    70.993 0.0634801 68.61154 70.02957
    71.353 0.0597504 68.58786 70.00065
    71.766 0.0604577 68.5642 69.97191
    73.91 0.0634482 68.54054 69.94333
    73.55 0.0649114 68.51687 69.9149
    71.471 0.0681714 68.49322 69.88665
    72.893 0.0663915 68.46955 69.85852
    72.785 0.0648453 68.4459 69.83056
    68.92 0.0666661 68.42226 69.80274
    68.557 0.0656788 68.3986 69.77504
    71.418 0.0657125 68.37496 69.7475
    71.78 0.0619413 68.35131 69.72007
    67.173 0.0662549 68.32767 69.69279
    69.524 0.0715684 68.30404 69.66563
    70.473 0.0736419 68.28039 69.63859
    68.25 0.0701724 68.25677 69.61168
    70.124 0.0634162 68.23313 69.58488
    67.522 0.0706582 68.20951 69.55821
    68.472 0.0657462 68.18588 69.53165
    66.271 0.0679229 68.16227 69.50521
    68.132 0.0638012 68.13867 69.4789
    68.718 0.0667695 68.11505 69.45267
    71.077 0.0623752 68.09145 69.42657
    67.135 0.0592858 68.06785 69.40058
    69.32 0.0626565 68.04425 69.37469
    71.822 0.0574253 68.02066 69.34892
    70.792 0.0629714 67.99706 69.32324
    72.077 0.0660507 67.97349 69.29768
    72.827 0.0618489 67.94992 69.27222
    73.116 0.0684213 67.92633 69.24686
    69.709 0.069325 67.90277 69.22161
    66.079 0.0736419 67.87921 69.19646
    67.821 0.0689252 67.85565 69.1714
    66.571 0.0652767 67.8321 69.14646
    64.649 0.0697284 67.80854 69.1216
    64.296 0.060547 67.78501 69.09686
    62.529 0.0628137 67.76148 69.07221
    71.609 0.0572331 67.73794 69.04765
    74.746 0.0570147 67.71442 69.0232
    78.87 0.0618489 67.69089 68.99884
    77.244 0.0609964 67.66739 68.97459
    71.725 0.0660507 67.64387 68.95042
    72.682 0.0633843 67.62037 68.92636
    73.01 0.0644508 67.59689 68.9024
    73.177 0.066804 67.57339 68.87852
    71.652 0.0636725 67.54991 68.85475
    68.644 0.0606365 67.52643 68.83106
    69.157 0.0628767 67.50297 68.80749
    71.859 0.0634482 67.47952 68.78401
    70.721 0.0656452 67.45606 68.76061
    72.512 0.0680648 67.43262 68.73733
    73.346 0.0746514 67.40917 68.71412
    69.369 0.0635442 67.38574 68.69102
    64.207 0.0705831 67.36233 68.66802
    65.189 0.0683855 67.3389 68.6451
    68.31 0.0695813 67.3155 68.6223
    68.705 0.0744478 67.29209 68.59957
    67.729 0.0713392 67.2687 68.57696
    65.043 0.0642874 67.24532 68.55444
    65.221 0.0691429 67.22193 68.53201
    69.462 0.066804 67.19857 68.50969
    67.318 0.0714919 67.1752 68.48744
    65.455 0.0755985 67.15186 68.46532
    61.621 0.0742856 67.12852 68.44329
    61.813 0.0732042 67.10517 68.42134
    64.642 0.0758904 67.08185 68.39951
    66.077 0.0656452 67.05853 68.37776
    63.092 0.0627193 67.03522 68.35613
    64.68 0.0663573 67.01193 68.3346
    70.518 0.069839 66.98863 68.31315
    70.298 0.0681359 66.96535 68.29182
    66.36 0.0653435 66.94207 68.27057
    68.748 0.0654438 66.91882 68.26144
    67.035 0.06646 66.89557 68.25635
    70.081 0.0626565 66.87232 68.23551
    74.365 0.0655108 66.84909 68.21478
    69.073 0.0699128 66.82585 68.19415
    67.387 0.064549 66.80265 68.17363
    65.883 0.0686726 66.77943 68.15321
    65.94 0.074733 66.75624 68.1329
    65.427 0.0624064 66.73307 68.11271
    66.847 0.0625625 66.70988 68.09261
    68.325 0.0631297 66.68673 68.07264
    68.263 0.0658475 66.66356 68.05276
    70.369 0.064418 66.64043 68.033
    69.729 0.0671507 66.6173 68.01336
    72.231 0.0622507 66.59417 67.99381
    69.429 0.0633843 66.57107 67.9744
    66.138 0.0660847 66.54797 67.9551
    65.708 0.0624375 66.52487 67.9359
    71.975 0.0667695 66.5018 67.91684
    77.198 0.0572331 66.47873 67.89787
    69.635 0.0594304 66.45568 67.87904
    73.362 0.073802 66.43265 67.86034
    72.446 0.0766911 66.4096 67.84173
    65.673 0.0770748 66.38659 67.82328
    64.588 0.0698021 66.36359 67.80493
    60.467 0.0656116 66.34058 67.7867
    61.805 0.0650771 66.3176 67.76861
    66.58 0.0686726 66.29462 67.75064
    71.405 0.0657462 66.27167 67.73281
    70.888 0.0650439 66.24873 67.71511
    68.396 0.0730066 66.22578 67.69753
    69.891 0.0684213 66.20286 67.6801
    69.262 0.0729671 66.17995 67.66279
    64.613 0.0689614 66.15705 67.64563
    63.349 0.0710732 66.13416 67.62859
    69.5 0.0664258 66.11129 67.61171
    68.217 0.0657462 66.08844 67.59498
    64.836 0.065949 66.06558 67.57837
    66.886 0.0696548 66.04275 67.56192
    69.191 0.0650771 66.01992 67.5456
    67.878 0.066289 65.99712 67.52945
    72.653 0.0700981 65.97433 67.51345
    67.646 0.0641898 65.95154 67.49759
    68.451 0.0678168 65.92878 67.4819
    66.215 0.0743666 65.90602 67.46635
    69.316 0.0682784 65.88328 67.45098
    68.308 0.0677815 65.86056 67.43577
    67.749 0.0636404 65.83783 67.42071
    67.101 0.0618489 65.81514 67.40583
    67.499 0.0676054 65.79245 67.3911
    72.112 0.0694713 65.76978 67.37656
    70.438 0.0654438 65.74713 67.3622
    66.891 0.0667005 65.72448 67.348
    64.922 0.062344 65.70186 67.33399
    66.206 0.0615424 65.67923 67.32015
    64.61 0.0687446 65.65664 67.3065
    66.785 0.0629714 65.63406 67.29305
    67.347 0.065578 65.61148 67.27977
    72.472 0.0654438 65.58893 67.26671
    74.011 0.0656116 65.56638 67.25382
    70.099 0.0635762 65.54386 67.24115
    72.826 0.0687807 65.52136 67.22868
    69.407 0.0728883 65.49885 67.2164
    67.177 0.0678875 65.47638 67.20436
    59.644 0.0692885 65.4539 67.1925
    62.832 0.0621887 65.43146 67.18088
    61.736 0.0638012 65.40903 67.16948
    69.724 0.0702096 65.3866 67.15829
    74.047 0.0699868 65.3642 67.14735
    69.386 0.0635762 65.34181 67.13662
    68.667 0.0652101 65.31944 67.12614
    69.827 0.069839 65.29707 67.1159
    70.558 0.067395 65.27474 67.1059
    65.574 0.0622818 65.25242 67.09617
    65.299 0.0686366 65.2301 67.08667
    68.622 0.0753911 65.20782 67.07744
    68.227 0.0687086 65.18555 67.06848
    65.065 0.0675703 65.16328 67.05978
    64.482 0.0685288 65.14104 67.05137
    64.447 0.070771 65.1188 67.04321
    63.779 0.0665973 65.0966 67.03536
    67.512 0.0616954 65.07441 67.0278
    68.136 0.068493 65.05223 67.02052
    68.568 0.068889 65.03007 67.01357
    66.549 0.067465 65.00793 67.00691
    67.47 0.0670811 64.9858 67.00055
    70.327 0.0710732 64.9637 66.99454
    69.128 0.0812608 64.9416 66.98883
    66.626 0.0730066 64.91953 66.98349
    61.914 0.0761419 64.89747 66.97847
    61.666 0.0635121 64.87542 66.97379
    66.129 0.0610869 64.85341 66.96948
    65.065 0.0771176 64.83139 66.96552
    65.019 0.067465 64.80941 66.96196
    66.873 0.0650771 64.78743 66.95875
    69.068 0.0672552 64.76548 66.95594
    75.499 0.0661527 64.74355 67.41701
    67.623 0.0687446 64.72163 67.41641
    64.913 0.0656116 64.69973 67.41626
    69.134 0.0613292 64.67784 67.41651
    67.06 0.0652767 64.65599 67.41721
    66.482 0.0703213 64.63415 67.41838
    68.551 0.0653769 64.61231 67.41999
    69.856 0.067465 64.59051 67.42209
    69.907 0.0641898 64.56871 67.42465
    67.558 0.0644508 64.54694 67.42771
    68.524 0.0616647 64.52519 67.4313
    66.324 0.0663573 64.50345 67.43538
    66.608 0.0665973 64.48174 67.44001
    71.41 0.0648453 64.46003 67.44516
    74.479 0.0713392 64.43836 67.45089
    73.658 0.0614204 64.41671 67.45719
    67.382 0.0647134 64.39506 67.46406
    64.985 0.0680293 64.37344 67.47156
    66.535 0.0777208 64.35183 67.47964
    64.389 0.0717603 64.33025 67.48836
    66.754 0.0641248 64.30869 67.49776
    63.421 0.0680648 64.28714 67.50778
    70.573 0.065949 64.26562 67.51852
    66.266 0.0628452 64.2441 67.52993
    64.619 0.063098 64.22262 67.54207
    66.832 0.0609663 64.20116 67.55497
    70.104 0.0697652 64.1797 67.5686
    69.825 0.0757651 64.15828 67.58304
    67.645 0.074733 64.13686 67.59825
    64.611 0.0732835 64.11548 67.61429
    66.741 0.0752671 64.09411 67.63121
    64.884 0.0720301 64.07276 67.64896
    64.062 0.0729671 64.05143 67.66764
    64.387 0.0715301 64.03012 67.68721
    65.966 0.0696548 64.00883 67.70775
    64.951 0.0710353 63.98755 67.72927
    63.099 0.0723794 63.96631 67.75179
    64.784 0.0681003 63.94509 67.77537
    65.535 0.0693616 63.92387 67.79998
    66.983 0.0637046 63.90269 67.82571
    65.899 0.068889 63.88151 67.85259
    64.224 0.0671855 63.86037 67.88062
    66.048 0.0648122 63.83925 67.9099
    65.575 0.0814929 63.81814 67.94037
    70.754 0.075557 63.79706 67.97215
    64.007 0.0707334 63.776 68.00529
    61.95 0.0678168 63.75495 68.03975
    66.196 0.0723016 63.73393 68.07568
    65.367 0.0701724 63.71293 68.11303
    66.152 0.0771176 63.69195 68.1519
    61.208 0.0666661 63.671 68.19238
    61.364 0.0580356 63.65005 68.23442
    65.373 0.0606066 63.62914 68.2782
    73.291 0.0603686 63.60825 68.32367
    73.721 0.0667005 63.58737 68.37092
    76.343 0.0628767 63.56652 68.42008
    74.132 0.0585706 63.54568 68.47112
    72.358 0.0594594 63.52488 68.52422
    72.474 0.0590555 63.5041 68.57934
    74.016 0.070284 63.48332 68.63659
    78.278 0.0744885 63.46258 68.69614
    71.605 0.0670464 63.44185 68.75794
    64.996 0.0672552 63.42116 68.82221
    65.498 0.068889 63.40047 68.88891
    65.975 0.0671507 63.37982 68.95821
    64.333 0.0624064 63.35919 69.03027
    66.385 0.056474 63.33857 69.10507
    70.124 0.0581476 63.31798 69.18285
    74.069 0.0570419 63.29741 69.26361
    72.608 0.0635442 63.27686 69.34754
    73.925 0.0691429 63.25635 69.31499
    77.113 0.0702096 63.23583 69.40589
    77.484 0.0679229 63.21536 69.50047
    70.15 0.0592569 63.1949 69.59871
    67.143 0.0663915 63.17447 69.70086
    69.48 0.0678522 63.15406 69.80717
    72.192 0.0648453 63.13366 69.91765
    70.031 0.0689252 63.1133 70.03269
    66.143 0.0630663 63.09295 70.15229
    62.718 0.0643854 63.07263 70.27679
    67.769 0.0623752 63.05233 70.40649
    74.686 0.0659829 63.03205 70.54144
    70.937 0.0698759 63.0118 70.68212
    68.839 0.0677463 62.99156 70.82859
    71.293 0.0586557 62.97136 70.98125
    69.981 0.0614814 62.95118 71.14052
    72.835 0.0714919 62.93101 71.3065
    71.92 0.0704333 62.91088 71.4798
    69.199 0.0760999 62.89076 71.66054
    64.181 0.0643527 62.87067 71.84925
    67.868 0.0708087 62.85061 72.0465
    64.976 0.0602206 62.83055 72.25246
    68.713 0.0668731 62.81054 72.46793
    70.561 0.0626565 62.79053 72.69312
    74.017 0.0630663 62.77056 72.92878
    72.256 0.0592569 62.75061 73.17565
    75.59 0.0619413 62.73068 73.43406
    73.229 0.0661527 62.71078 73.70507
    69.533 0.0616035 62.69089 73.98906
    73.019 0.0637368 62.67104 74.28705
    73.054 0.0680648 62.6512 74.60009
    71.349 0.0641898 62.63139 74.92876
    71.49 0.0613292 62.61161 75.27451
    67.236 0.0596338 62.59184 75.63798
    68.304 0.0646147 62.57211 76.02063
    68.77 0.0636404 62.5524 76.42403
    71.549 0.0606963 62.5327 76.84908
    72.849 0.0606664 62.51304 77.29789
    77.053 0.0611776 62.49339 77.77159
    78.758 0.0567975 62.47378 78.27232
    70.338 0.0618797 62.45419 78.80244
    74.61 0.0629082 62.43462 79.36351
    78.446 0.0602206 62.41508 79.95869
    78.851 0.0574253 62.39556 80.58993
    70.487 0.0602501 62.37606 81.26054
    69.568 0.0582881 62.35659 81.97426
    71.689 0.0582318 62.33714 82.73381
    80.401 0.0554677 62.31772 83.54418
    81.217 0.0567163 62.29832 84.4088
    77.474 0.0519121 62.27894 85.33313
    79.933 0.0503628 62.2596 86.32337
    81.685 0.0565815 62.24026 87.38447
    87.192 0.0496914 62.22097 88.52474
    83.851 0.0522449 62.20169 89.75059
    85.491 0.0523406 62.18244 91.07153
    88.197 0.0483671 62.16322 92.49848
    85.842 0.0474031 62.14401 94.041
    94.741 0.0491422 62.12484 95.71394
    96.581 0.0464877 62.10568 97.52997
    93.814 0.0427413 62.08656 99.50699
    92.075 0.04239 62.06746 101.66582
    95.799 0.0457157 62.04838 104.02626
    101.323 0.0401766 62.02933 106.61731
    108.337 0.0389338 62.0103 109.4661
    103.119 0.0369538 61.9913 112.60966
    111.676 0.0358293 61.97233 116.09194
    111.57 0.0339657 61.95338 119.95798
    122.43 0.0320708 61.93445 124.27118
    137.517 0.0328544 61.91555 129.09628
    138.496 0.0298705 61.89668 134.52003
    138.761 0.0254613 61.87783 140.64847
    145.253 0.0243152 61.859 147.59927
    158.474 0.0223701 61.84021 155.53655
    173.056 0.0205783 61.82143 164.64802
    190.964 0.0211201 61.80268 175.19656
    206.157 0.0172358 61.78397 187.54277
    213.67 0.014789 61.76526 202.17562
    238.243 0.0141252 61.7466 219.86527
    274.217 0.0116924 61.72794 241.7406
    300.143 0.0097219 61.70933 269.57732
    335.871 0.0088265 61.69074 306.05727
    385.893 0.0070474 61.67216 354.9693
    452.465 0.0059675 61.65362 421.58052
    520.333 0.0049818 61.6351 512.3347
    628.055 0.0038488 61.61661 634.69807
    735.98 0.0031934 61.59815 795.96198
    874.8 0.0026041 61.57971 1001.5548
    1087.662 0.002053 61.5613 1253.41814
    1368.097 0.0018286 61.5429 1545.87924
    1739.225 0.001668 61.52454 1861.76641
    2183.866 0.0016209 61.5062 2165.34448
    2598.849 0.0019031 61.4879 2398.68723
    2850.965 0.0022602 61.46962 2497.69494
    2789.016 0.0027859 61.45135 2428.78482
    2430.147 0.0036995 61.43312 2215.94277
    1953.892 0.0043209 61.41491 1920.84626
    1539.684 0.0050933 61.39674 1604.52159
    1207.895 0.0064226 61.37859 1306.53375
    992.266 0.0072592 61.36045 1047.42798
    835.422 0.0084029 61.34236 834.11611
    711.05 0.0098263 61.32429 665.82972
    612.154 0.010944 61.30623 537.71912
    523.074 0.0130195 61.28822 442.53047
    458.103 0.0139819 61.27021 372.92727
    399.541 0.0151442 61.25225 322.12326
    362.3 0.0170162 61.23431 284.65446
    325.889 0.0175013 61.21639 256.50462
    298.247 0.0193815 61.1985 234.79825
    265.556 0.0222501 61.18063 217.66895
    238.526 0.0238223 61.1628 203.87457
    227.801 0.024376 61.14499 192.61736
    206.643 0.0251234 61.1272 183.39313
    203.275 0.0266904 61.10945 175.84239
    189.606 0.0281519 61.09171 169.73421
    177.984 0.028825 61.07401 164.89635
    170.144 0.0296039 61.05634 161.21321
    164.954 0.0290614 61.03868 158.61928
    154.007 0.0264651 61.02106 157.08132
    160.555 0.0265341 61.00345 156.61241
    165.935 0.0256657 60.98589 157.27214
    164.599 0.024232 60.96835 159.18898
    163.534 0.0233015 60.95082 162.60562
    177.978 0.0227564 60.93334 167.94297
    186.937 0.0191198 60.91587 175.91198
    195.154 0.0166022 60.89843 187.69897
    210.426 0.0158421 60.88103 205.16879
    238.744 0.0133034 60.86364 230.99643
    261.609 0.011446 60.84628 268.792
    293.487 0.0091154 60.82895 322.71816
    344.007 0.0071953 60.81165 396.98565
    403.231 0.0059126 60.79438 494.75309
    479.703 0.0047925 60.77712 616.39551
    620.306 0.003954 60.75991 757.94927
    799.595 0.0038873 60.7427 907.63033
    1001.558 0.004185 60.72554 1042.90395
    1151.066 0.0047477 60.7084 1130.63696
    1195.961 0.0061669 60.69128 1140.69919
    1097.891 0.0078802 60.6742 1068.84108
    902.381 0.0092794 60.65714 940.50323
    726.909 0.0112407 60.64011 789.98224
    566.798 0.0138898 60.62311 642.91448
    462.047 0.01634 60.60612 513.59093
    367.577 0.0191622 60.58917 407.55533
    311.83 0.0224843 60.57224 325.39049
    272.563 0.0228321 60.55535 264.42421
    228.91 0.0253641 60.53848 220.58709
    214.585 0.0278427 60.52164 189.62943
    194.898 0.0315937 60.50482 167.71331
    170.39 0.0348333 60.48803 151.91454
    158.914 0.0358022 60.47127 140.1354
    143.415 0.0426003 60.45454 131.00412
    126.811 0.0399042 60.43783 123.67631
    117.909 0.0432045 60.42116 117.61765
    112.778 0.0453465 60.4045 112.50908
    102.421 0.048495 60.38788 108.1348
    102.742 0.0451156 60.37129 104.34672
    102.196 0.0528229 60.35471 101.04281
    95.733 0.0501599 60.33817 98.13756
    92.9 0.0483246 60.32165 95.5703
    94.27 0.0605172 60.30517 93.2877
    89.108 0.0546665 60.28871 91.24665
    88.305 0.0489683 60.27227 89.41523
    82.567 0.0569059 60.25587 87.76271
    87.182 0.0569331 60.23949 86.26733
    91.58 0.0598382 60.22314 84.90816
    76.932 0.0704333 60.20682 83.66769
    74.1 0.0544118 60.19052 82.53316
    75.747 0.0659829 60.17425 81.49105
    75.785 0.0681003 60.15802 80.53218
    75.666 0.0646147 60.1418 79.64693
    73.159 0.0654104 60.12562 78.82707
    68.81 0.0622818 60.10945 78.06684
    69.86 0.0651768 60.09333 77.35945
    68.668 0.0698759 60.07723 76.70059
    68.748 0.0638657 60.06115 76.08528
    69.936 0.0589409 60.0451 75.50923
    74.608 0.0634801 60.02908 74.96957
    73.656 0.0634162 60.01309 74.46253
    73.904 0.0621267 59.99712 73.98593
    73.446 0.0682071 59.98118 73.53695
    74.809 0.0647463 59.96527 73.11313
    71.931 0.0631615 59.94939 72.71297
    65.613 0.0671159 59.93353 72.33419
    72.009 0.057757 59.91771 71.97242
    75.933 0.0657462 59.90191 71.63235
    71.435 0.0670464 59.88613 71.30927
    70.197 0.0572057 59.87039 71.00237
    68.997 0.0693616 59.85467 70.71016
    71.912 0.0615119 59.83899 70.432
    74.848 0.0631932 59.82332 70.16677
    69.085 0.0641572 59.80768 69.91351
    66.077 0.0612079 59.79208 69.67176
    70.828 0.0646147 59.7765 69.44052
    71.248 0.0689614 59.76096 69.21941
    73.51 0.0647793 59.74543 69.00768
    74.919 0.0599848 59.72993 68.80468
    70.513 0.0706582 59.71446 68.61015
    68.079 0.0652767 59.69902 68.42338
    63.504 0.0647793 59.68362 68.24415
    64.353 0.0729277 59.66822 68.07193
    70.326 0.0637368 59.65286 67.90627
    68.712 0.0650771 59.63754 67.74702
    68.604 0.0606066 59.62224 67.59366
    65.491 0.0634162 59.60697 67.44606
    72.141 0.0654773 59.59171 67.30384
    71.714 0.0707334 59.57649 67.16668
    71.002 0.0680648 59.5613 67.03449
    67.594 0.0691065 59.54614 66.90687
    67.065 0.0648122 59.53101 66.78377
    66.57 0.0595174 59.5159 66.66488
    68.765 0.0764792 59.50081 66.78997
    72.819 0.0727704 59.48576 66.67974
    68.332 0.062344 59.47074 66.57314
    63.819 0.0657462 59.45574 66.47014
    66.682 0.06646 59.44077 66.37054
    68.666 0.0666661 59.42582 66.27413
    68.946 0.0716067 59.41091 66.18092
    67.022 0.0649444 59.39603 66.09064
    67.319 0.0656116 59.38117 66.03936
    66.105 0.0647793 59.36634 65.95491
    72.652 0.057757 59.35153 65.87307
    73.529 0.064549 59.33676 65.79387
    74.981 0.0646476 59.32201 65.71709
    73.835 0.063003 59.30729 65.64274
    71.26 0.0681359 59.2926 65.5707
    71.242 0.0803876 59.27794 65.50085
    68.428 0.0708841 59.26329 65.43318
    66.505 0.0753497 59.24869 65.36756
    64.22 0.0697652 59.2341 65.30398
    63.198 0.0636083 59.21955 65.24236
    61.436 0.0657462 59.20503 65.18259
    68.175 0.0679229 59.19052 65.12468
    70.873 0.0649444 59.17605 65.06851
    67.266 0.0672203 59.1616 65.01411
    70.177 0.0687086 59.14719 64.96138
    68.186 0.0785067 59.13281 64.91025
    65.639 0.0699128 59.11844 64.86073
    64.401 0.0640274 59.10411 64.81272
    64.108 0.0663573 59.0898 64.76625
    65.738 0.067325 59.07553 64.72124
    66.165 0.0661867 59.06128 64.67764
    64.564 0.0669077 59.04705 64.63545
    61.201 0.0689252 59.03286 64.59461
    67.294 0.0784188 59.01869 64.55512
    68.097 0.0760579 59.00455 64.51694
    64.743 0.0676054 58.99044 64.48001
    66.139 0.0713773 58.97635 64.44436
    64.155 0.065949 58.9623 64.40991
    57.917 0.0596338 58.94826 64.37668
    63.302 0.0631932 58.93427 64.34464
    72.095 0.0670117 58.92029 64.31375
    66.705 0.0701352 58.90634 64.28401
    70.704 0.0652101 58.89243 64.25539
    72.009 0.0723405 58.87853 64.22789
    70.124 0.0714919 58.86467 64.20149
    64.617 0.0698759 58.85084 64.17615
    63.736 0.0628767 58.83702 64.15189
    60.679 0.0766487 58.82324 64.12868
    67.79 0.0687446 58.80948 64.10652
    66.271 0.0625 58.79576 64.0854
    65.745 0.067711 58.78207 64.06529
    65.98 0.0647134 58.76839 64.04621
    66.846 0.0705082 58.75475 64.02812
    68.044 0.0719915 58.74113 64.01107
    66.935 0.073562 58.72754 63.995
    66.228 0.063003 58.71398 63.97992
    65.49 0.0725745 58.70044 63.96585
    70.378 0.0719529 58.68694 63.95275
    64.688 0.0713011 58.67345 63.94066
    66.577 0.0669424 58.66001 63.92956
    65.057 0.0698759 58.64658 63.91944
    69.924 0.0685647 58.63318 63.91032
    69.059 0.0700981 58.61981 63.90219
    66.163 0.0634482 58.60647 63.89508
    66.4 0.0716451 58.59315 63.88897
    68.796 0.073602 58.57987 63.88386
    65.526 0.0621267 58.56661 63.87979
    62 0.063995 58.55337 63.87673
    66.839 0.0613292 58.54016 63.87473
    73.026 0.0681714 58.52699 63.87377
    74.919 0.0646147 58.51384 63.87388
    72.634 0.0634482 58.50071 63.87507
    69.509 0.0702468 58.48762 63.87734
    67.139 0.0683498 58.47454 63.88074
    65.793 0.06646 58.4615 63.88526
    64.091 0.0647134 58.44849 63.89093
    69.136 0.0742856 58.4355 63.89778
    74.142 0.0591129 58.42254 63.9058
    66.053 0.0785067 58.4096 63.91508
    70.256 0.0795733 58.3967 63.92559
    60.805 0.0716834 58.38382 63.93738
    55.691 0.0680648 58.37096 63.95048
    62.432 0.0659829 58.35814 63.96491
    66.051 0.0702096 58.34535 63.98077
    64.423 0.0678522 58.33257 63.99801
    60.021 0.0665286 58.31983 64.01673
    66.877 0.0649114 58.30711 64.03697
    68.321 0.0628767 58.29442 64.05875
    69.112 0.0608461 58.28176 64.08218
    65.486 0.0724964 58.26912 64.10725
    66.639 0.0569875 58.25651 64.13407
    64.819 0.0551296 58.24393 64.16268
    77.52 0.0663232 58.23137 64.19316
    87.846 0.0621267 58.21885 64.22561
    73.17 0.0642549 58.20634 64.26005
    70.346 0.0660168 58.19387 64.29663
    68.68 0.0615424 58.18142 64.33541
    71.049 0.0646476 58.169 64.37648
    71.277 0.0705082 58.15661 64.42002
    70.207 0.0677463 58.14424 64.46605
    66.025 0.0654773 58.13189 64.51478
    66.254 0.0700981 58.11958 64.5663
    70.245 0.0690702 58.1073 64.62076
    70.866 0.0645819 58.09504 64.67838
    69.224 0.0630347 58.08281 64.73925
    68.012 0.0654773 58.0706 64.80363
    68.517 0.0719529 58.05842 64.87168
    69.129 0.0751021 58.04627 64.94364
    68.534 0.064549 58.03415 65.01981
    66.505 0.0627822 58.02204 65.10036
    67.896 0.0691792 58.00996 65.18567
    73.024 0.0745699 57.99792 65.27601
    66.517 0.0728883 57.9859 65.37172
    62.535 0.06743 57.97392 65.4733
    66.306 0.065578 57.96194 65.58102
    67.488 0.0687807 57.95 65.69548
    66.463 0.0729671 57.93809 65.81711
    67.872 0.0605768 57.92621 65.94652
    64.218 0.0686726 57.91435 66.08443
    70.526 0.0683141 57.90251 66.23139
    71.105 0.0600142 57.8907 66.38836
    69.482 0.0683141 57.87892 66.55609
    71.598 0.0662208 57.86717 66.73561
    67.888 0.0663232 57.85544 66.92818
    67.68 0.0656788 57.84374 67.13482
    70.691 0.0619413 57.83206 67.35718
    69.331 0.0620957 57.82041 67.59667
    67.877 0.0629082 57.80879 67.85518
    70.206 0.0557562 57.79719 68.135
    74.078 0.0635121 57.78562 68.43818
    76.985 0.0607861 57.77407 68.76782
    75.492 0.0594304 57.76256 69.12674
    73.483 0.0570419 57.75107 69.51874
    74.318 0.0627193 57.7396 69.94836
    72.355 0.0661527 57.72816 70.42009
    69.12 0.0608761 57.71674 70.9403
    69.764 0.0606664 57.70536 71.51533
    73.224 0.0544372 57.694 72.15359
    73.554 0.0539828 57.68266 72.90975
    80.92 0.0529688 57.67136 73.70589
    85.499 0.0563936 57.66008 74.60145
    89.596 0.0566084 57.64881 75.61272
    84.433 0.0559939 57.63759 76.76163
    76.191 0.0552073 57.62638 78.0762
    73.837 0.0500254 57.6152 79.59033
    74.953 0.0461687 57.60405 81.35402
    84.613 0.0516529 57.59292 83.43347
    92.099 0.0468304 57.58182 85.93047
    89.134 0.0461488 57.57074 88.99978
    91.768 0.0415644 57.55969 92.86999
    96.31 0.0383564 57.54867 97.89264
    101.327 0.0328902 57.53767 104.55883
    106.294 0.0317176 57.5267 113.54434
    122.065 0.0275112 57.51575 125.70406
    139.039 0.02333 57.50483 141.99125
    147.249 0.0202401 57.49394 163.39854
    166.384 0.0172903 57.48306 190.6864
    184.97 0.0145474 57.47222 224.19764
    214.981 0.0129191 57.4614 263.44758
    273.001 0.011637 57.45061 306.4338
    324.064 0.0126474 57.43985 348.94174
    374.086 0.0131784 57.4291 383.73504
    392.59 0.0138604 57.41839 402.06024
    395.13 0.0177399 57.40769 398.0321
    368.053 0.0207566 57.39703 373.06766
    306.714 0.0246678 57.38639 334.70444
    261.839 0.030383 57.37577 291.5631
    217.816 0.0312263 57.36518 249.76496
    174.078 0.0352134 57.35462 212.62045
    157.748 0.0355596 57.34408 181.52707
    143.208 0.0397294 57.33356 156.60181
    134.677 0.0411607 57.32308 137.34476
    122.913 0.0434209 57.31262 122.86062
    114.487 0.0482397 57.30218 112.15627
    109.59 0.0495588 57.29177 104.31114
    100.544 0.0506123 57.28137 98.52779
    93.371 0.0459512 57.27101 94.20536
    90.046 0.0528471 57.26068 90.90138
    93.52 0.04899 57.25037 88.32965
    87.894 0.0511633 57.24008 86.2631
    92.471 0.054641 57.22982 84.58441
    87.897 0.0530421 57.21958 83.20974
    84.361 0.0553633 57.20937 82.07964
    83.498 0.0566354 57.19919 81.1521
    84.151 0.0521972 57.18902 80.39856
    82.126 0.0477351 57.17888 79.79529
    81.023 0.057508 57.16877 79.32596
    87.548 0.0577015 57.15868 78.97716
    84.993 0.0493827 57.14862 78.73851
    80.059 0.0612382 57.13858 78.60399
    87.539 0.0562866 57.12857 78.56876
    81.839 0.0587126 57.11858 78.63082
    76.5 0.0548716 57.10862 78.79035
    74.796 0.05634 57.09868 79.04875
    79.937 0.0541085 57.08876 79.41119
    82.072 0.0541085 57.07887 79.88468
    82.644 0.0490117 57.069 80.47858
    83.829 0.0493169 57.05917 81.20672
    91.791 0.0541336 57.04935 82.08511
    94.123 0.0466889 57.03956 83.13656
    90.433 0.0446403 57.02979 84.39022
    88.119 0.0438584 57.02004 85.88146
    90.153 0.0437851 57.01033 87.6601
    98.233 0.0439504 57.00064 89.78869
    100.539 0.037587 56.99096 92.3605
    105.292 0.03602 56.98132 95.51918
    114.524 0.0351606 56.9717 99.49824
    120.953 0.0285819 56.9621 104.72383
    120.438 0.0256657 56.95253 111.94641
    134.903 0.0223366 56.94298 122.48133
    154.959 0.0186425 56.93346 138.45569
    178.912 0.0155162 56.92395 162.91918
    199.699 0.0118327 56.91448 199.76923
    237.21 0.0093297 56.90503 252.94168
    295.31 0.0079069 56.8956 325.26045
    383.469 0.0064963 56.88619 416.64681
    482.346 0.0057944 56.87681 521.79234
    602.279 0.0059172 56.86746 627.99388
    748.078 0.0064681 56.85813 712.55066
    837.731 0.0081294 56.84882 747.82725
    804.174 0.010781 56.83953 719.00325
    699.427 0.0124173 56.83027 638.4134
    552.793 0.0160312 56.82104 533.39261
    436.024 0.019715 56.81182 427.58415
    341.373 0.022647 56.80263 334.67506
    269.149 0.0280107 56.79346 260.4726
    221.747 0.0314482 56.78432 205.62173
    184.6 0.0338035 56.77521 167.45903
    154.187 0.0355999 56.76611 142.10167
    138.087 0.0374272 56.75704 125.60553
    132.896 0.0387501 56.74799 114.80198
    127.998 0.0479444 56.73897 107.49453
    119.987 0.0432585 56.72997 102.28847
    106.546 0.042495 56.72099 98.38819
    101.772 0.0482821 56.71204 95.34286
    104.526 0.0489467 56.7031 92.90001
    95.554 0.0498469 56.6942 90.91437
    95.206 0.0500926 56.68532 89.28677
    95.83 0.050476 56.67646 87.95284
    90.924 0.0521972 56.66762 86.86144
    89.333 0.0529201 56.6588 85.9742
    89.086 0.0557036 56.65001 85.26353
    89.134 0.0586273 56.64125 84.70475
    81.829 0.0513723 56.6325 84.28165
    77.737 0.0463278 56.62378 83.97935
    86.383 0.054033 56.61508 83.78728
    90.212 0.0537079 56.60641 83.69895
    87.178 0.0562332 56.59776 83.70778
    85.003 0.0523166 56.58913 83.8118
    83.874 0.0516999 56.58052 84.00976
    85.242 0.0577848 56.57193 84.30204
    82.447 0.0566084 56.56337 84.69294
    83.395 0.0518412 56.55484 85.18636
    77.823 0.051349 56.54632 85.79094
    80.165 0.0509097 56.53783 86.51729
    90.276 0.0538326 56.52936 87.37827
    95.149 0.0573978 56.52091 88.39349
    88.728 0.0505441 56.51249 89.58439
    83.363 0.0467495 56.50409 90.98237
    85.547 0.0449627 56.49571 92.58929
    91.485 0.0409942 56.48735 94.5372
    92.534 0.0431866 56.47902 96.87116
    105.261 0.0400962 56.47071 99.71439
    110.696 0.0362812 56.46242 103.27644
    109.893 0.0343317 56.45416 107.89228
    114.52 0.0296753 56.44591 114.11495
    127.073 0.0259142 56.43769 122.80417
    139.565 0.0233943 56.42949 135.17757
    153.665 0.0193169 56.42131 152.85573
    161.661 0.0165552 56.41316 177.65875
    191.325 0.0133711 56.40502 211.34862
    229.531 0.0109508 56.39692 255.10004
    278.5 0.0094682 56.38883 308.69553
    341.19 0.0082196 56.38076 369.78969
    412.196 0.007837 56.37272 432.31752
    497.951 0.008269 56.3647 485.40033
    580.78 0.0099661 56.3567 514.54062
    614.477 0.0132483 56.34872 509.20592
    540.484 0.0156838 56.34076 471.62143
    417.296 0.0179257 56.33283 414.74635
    328.098 0.0215059 56.32492 352.43414
    283.13 0.0242471 56.31703 293.93718
    241.781 0.0266643 56.30916 244.01604
    210.796 0.0303407 56.30132 204.18841
    184.913 0.0342936 56.29349 174.1661
    159.019 0.0372109 56.28569 152.51793
    138.329 0.0417004 56.27791 137.40869
    129.349 0.0410606 56.27015 127.06494
    122.262 0.0398087 56.26241 119.98505
    117.775 0.0421813 56.25469 115.0611
    114.64 0.0421121 56.247 111.55198
    106.827 0.0439873 56.23933 108.97833
    98.351 0.0445649 56.23168 107.05375
    100.579 0.0452501 56.22405 105.60157
    107.647 0.0496029 56.21644 104.51098
    110.394 0.0495808 56.20885 103.71288
    97.173 0.0469523 56.20128 103.15599
    90.507 0.048431 56.19374 102.80422
    87.1 0.0514889 56.18622 102.6298
    91.445 0.0471564 56.17871 102.60947
    97.726 0.0468913 56.17123 102.72769
    95.336 0.0518412 56.16377 102.97066
    96.966 0.0542598 56.15633 103.32744
    91.625 0.0550262 56.14892 103.79052
    88.173 0.0544118 56.14152 104.35197
    87.731 0.0545644 56.13414 105.00818
    84.253 0.0524605 56.12679 105.77034
    80.807 0.050115 56.11945 106.60617
    85.447 0.0512097 56.11214 107.52997
    92.928 0.051094 56.10485 108.53951
    87.994 0.0454045 56.09758 109.63615
    86.863 0.0466485 56.09033 110.82146
    92.922 0.0505214 56.0831 112.0956
    100.003 0.0480917 56.07589 113.46246
    96.267 0.0507493 56.0687 114.92325
    92.468 0.0458921 56.06153 116.48237
    92.673 0.0468507 56.05438 118.14501
    97.889 0.0544626 56.04726 119.91397
    96.097 0.0479654 56.04016 121.79701
    95.663 0.0487308 56.03307 123.79778
    95.03 0.0489683 56.02601 125.92461
    96.424 0.0423377 56.01896 128.18663
    91.671 0.0420086 56.01194 130.58974
    99.68 0.0436753 56.00493 133.14658
    107.73 0.0416153 55.99795 135.86453
    102.143 0.0379244 55.99099 138.75714
    104.358 0.0356402 55.98404 141.83947
    109.023 0.0373838 55.97712 145.1223
    118.529 0.037025 55.97022 148.626
    117.498 0.035187 55.96334 152.36412
    122.459 0.036061 55.95648 156.35897
    128.939 0.0347036 55.94963 160.63557
    126.658 0.0324649 55.94281 165.2137
    125.251 0.0312373 55.93601 170.127
    128.31 0.030383 55.92923 175.40073
    133.549 0.0306495 55.92247 181.07319
    144.192 0.0281141 55.91572 187.18788
    144.437 0.0289035 55.909 193.7823
    146.115 0.0268041 55.9023 200.9154
    151.822 0.0245212 55.89562 208.63621
    158.031 0.0234517 55.88896 217.01484
    178.145 0.0225518 55.88231 226.13232
    187.906 0.0214116 55.87569 236.06395
    189.179 0.0194845 55.86909 246.92155
    198.684 0.0177541 55.8625 258.80685
    214.917 0.016875 55.85594 271.85976
    233.861 0.0158501 55.84939 286.2452
    250.101 0.0151107 55.84287 302.12797
    265.111 0.0134832 55.83636 319.74253
    285.774 0.0122502 55.82987 339.32134
    301.305 0.0112026 55.8234 361.17667
    342.566 0.0104614 55.81696 385.68593
    378.454 0.0096136 55.81053 413.25454
    409.432 0.0088681 55.80412 444.44454
    439.534 0.0077082 55.79773 479.86263
    467.09 0.0066759 55.79136 520.32146
    519.686 0.005999 55.78501 566.84433
    598.06 0.0051549 55.77868 620.6392
    684.064 0.0043523 55.77237 683.43422
    742.443 0.0038776 55.76607 757.43776
    860.49 0.0033239 55.75979 846.01918
    1006.675 0.0027215 55.75354 954.42431
    1204.819 0.0023299 55.7473 1090.9094
    1415.532 0.0019072 55.74109 1269.4234
    1643.557 0.0015798 55.73488 1511.89288
    1914.101 0.0012774 55.7287 1852.26433
    2320.998 0.0009982 55.72254 2338.92046
    2848.923 0.0007737 55.7164 3033.01165
    3493.078 0.0005845 55.71028 4005.00403
    4411.785 0.0004461 55.70417 5318.17512
    5675.89 0.0003574 55.69808 7012.31015
    7361.189 0.0002951 55.69201 9076.14871
    9754.907 0.0002595 55.68596 11406.29452
    12970.385 0.0002559 55.67994 13764.31553
    16440.508 0.0002881 55.67392 15718.18369
    18491.18 0.0003454 55.66792 16719.17536
    18017.7 0.0004496 55.66195 16399.25097
    15535.537 0.0005849 55.65599 14883.16927
    12465.946 0.0007488 55.65005 12672.98772
    9665.469 0.0009579 55.64413 10287.45118
    7413.227 0.0011777 55.63823 8063.13334
    5735.024 0.0014478 55.63235 6166.58881
    4518.148 0.0017653 55.62648 4654.06644
    3631.246 0.002136 55.62063 3508.08965
    3005.718 0.0024549 55.6148 2675.98489
    2516.027 0.0029228 55.60899 2088.03588
    2115.833 0.0034464 55.6032 1677.02723
    1785.963 0.0039116 55.59742 1387.80805
    1493.414 0.0046014 55.59166 1178.78978
    1288.95 0.0051232 55.58593 1022.27961
    1140.691 0.0060055 55.5802 900.35088
    968.825 0.0066109 55.5745 802.04284
    859.866 0.0073553 55.56882 720.81666
    758.584 0.0081148 55.56315 652.38987
    680.113 0.0087622 55.5575 594.077
    618.322 0.0098224 55.55186 543.88028
    545.974 0.011057 55.54625 500.32153
    504.935 0.0112765 55.54065 462.32831
    452.616 0.0130851 55.53507 428.96077
    420.323 0.014035 55.52951 399.5399
    379.758 0.015133 55.52397 373.45818
    352.359 0.0164957 55.51844 350.22065
    333.169 0.0174321 55.51293 329.45687
    302.787 0.0190302 55.50744 310.80912
    274.24 0.0193815 55.50197 294.02173
    253.055 0.0211509 55.49651 278.84818
    244.149 0.023567 55.49107 265.08179
    229.05 0.0247144 55.48565 252.56993
    215.101 0.0246059 55.48024 241.15235
    199.785 0.026124 55.47485 230.71841
    191.612 0.0265428 55.46948 221.15335
    179.796 0.0291607 55.46413 212.35886
    176.504 0.0302142 55.45879 204.26459
    169.156 0.0273658 55.45347 196.78979
    162.416 0.0313814 55.44817 189.88154
    163.463 0.031865 55.44288 183.48055
    156.644 0.029943 55.43762 177.53527
    151.661 0.0347943 55.43237 172.01037
    154.567 0.0355328 55.42713 166.86132
    136.973 0.0322438 55.42191 162.06087
    134.089 0.0382814 55.41671 157.57578
    137.578 0.0352796 55.41153 153.37683
    129.677 0.036392 55.40636 149.44514
    126.19 0.0347813 55.40121 145.75435
    125.351 0.0365592 55.39608 142.28955
    121.887 0.0401283 55.39096 139.0309
    128.324 0.0396345 55.38586 135.96079
    125.291 0.0408947 55.38077 133.06862
    113.263 0.0407957 55.37571 130.33783
    112.518 0.040615 55.37065 127.75995
    114.99 0.042495 55.36562 125.32247
    114.441 0.0438768 55.3606 123.01421
    108.654 0.0465881 55.3556 120.82902
    99.811 0.045794 55.35062 118.75599
    98.764 0.0437484 55.34564 116.79014
    99.21 0.0457157 55.34069 114.92327
    103.83 0.0512793 55.33575 113.14794
    101.468 0.050003 55.33083 111.46049
    97.789 0.0479024 55.32593 109.85346
    90.931 0.0447348 55.32104 108.32386
    93.195 0.0476726 55.31617 106.8661
    94.223 0.0502049 55.31131 105.47505
    91.448 0.0474858 55.30647 104.14854
    91.35 0.0465881 55.30165 102.88125
    99.049 0.0487739 55.29684 101.67137
    98.909 0.047259 55.29205 100.51497
    90.931 0.0484737 55.28727 99.40843
    91.46 0.0487093 55.28251 98.36635
    98.143 0.0500478 55.27777 97.35305
    95.872 0.0551814 55.27304 96.38333
    90.987 0.0538826 55.26832 95.45433
    87.283 0.053683 55.26362 94.56343
    86.899 0.0564472 55.25894 93.70983
    82.546 0.0572879 55.25428 92.89065
    79.939 0.0567975 55.24962 92.10525
    82.906 0.062344 55.24499 91.3515
    84.783 0.0610567 55.24037 90.62747
    79.195 0.0542093 55.23577 89.93269
    81.13 0.0591993 55.23118 89.26499
    77.188 0.0616341 55.2266 88.62397
    75.057 0.0628137 55.22205 88.00806
    73.703 0.0663232 55.2175 87.41577
    78.278 0.0592858 55.21297 86.84687
    76.231 0.0591993 55.20846 86.29967
    76.396 0.0601025 55.20396 85.77396
    75.579 0.0568246 55.19948 85.26855
    76.132 0.0601615 55.19501 84.78229
    78.691 0.0565008 55.19056 84.31508
    82.378 0.057896 55.18613 83.8656
    76.408 0.0622197 55.18171 83.43377
    78.907 0.0602206 55.1773 83.01866
    77.336 0.0622818 55.17291 82.61937
    76.361 0.0555985 55.16853 82.23591
    75.82 0.0489683 55.16417 81.86723
    77.176 0.0531154 55.15982 81.51333
    80.749 0.0557036 55.15549 81.17349
    78.877 0.060073 55.15117 80.84701
    80.531 0.0581196 55.14687 80.53394
    83.84 0.0540079 55.14258 80.23346
    75.415 0.0551296 55.13831 79.94563
    76.352 0.0570147 55.13405 79.66988
    83.895 0.0556248 55.12981 79.40567
    78.561 0.0551037 55.12558 79.15309
    80.88 0.0550778 55.12136 78.91149
    84.934 0.0574253 55.11716 78.68098
    78.577 0.0575355 55.11297 78.46111
    82.535 0.0553373 55.1088 78.25146
    79.042 0.0591417 55.10465 78.05216
    78.523 0.0591417 55.10051 77.86271
    76.914 0.0594884 55.09638 77.68324
    68.472 0.0622507 55.09226 77.51342
    77.466 0.0596046 55.08816 77.35291
    83.071 0.0634482 55.08408 77.2019
    78.066 0.0574528 55.08001 77.06
    72.751 0.0606365 55.07595 76.92736
    71.63 0.0596629 55.0719 76.80376
    75.314 0.0565815 55.06787 76.68896
    80.139 0.056474 55.06386 76.58315
    83.547 0.0610266 55.05986 76.48608
    80.27 0.0594594 55.05587 76.39791
    75.356 0.0627193 55.0519 76.31853
    78.69 0.060428 55.04794 76.24778
    73.917 0.0597797 55.044 76.18588
    66.923 0.0595756 55.04006 76.13272
    74.341 0.0639303 55.03615 76.08847
    80.746 0.0686726 55.03224 76.05312
    78.271 0.063098 55.02835 76.02659
    73.285 0.0596921 55.02448 76.00917
    71.833 0.0642223 55.02061 76.00086
    72.228 0.0613292 55.01676 76.00188
    71.419 0.060339 55.01293 76.01234
    69.333 0.0593147 55.0091 76.03223
    77.03 0.0624375 55.0053 76.06195
    76.786 0.0615424 55.0015 76.1016
    78.08 0.0585989 54.99772 76.1515
    78.247 0.0563133 54.99395 76.2119
    77.016 0.0577292 54.9902 76.2829
    77.302 0.0583726 54.98646 76.36499
    78.47 0.0546921 54.98273 76.4585
    83.77 0.0562599 54.97901 76.56381
    81.968 0.0535341 54.97531 76.68139
    85.215 0.0517705 54.97162 76.81147
    88.99 0.0595756 54.96795 76.95475
    79.942 0.0567163 54.96428 77.11178
    78.319 0.0515123 54.96064 77.28311
    79.36 0.0596629 54.957 77.4695
    87.09 0.061726 54.95338 77.6714
    83.842 0.0557299 54.94977 77.8898
    73.619 0.0561267 54.94617 78.12561
    73.442 0.0572331 54.94259 78.37966
    79.61 0.0584291 54.93901 78.65314
    80.224 0.0558353 54.93546 78.94687
    79.586 0.0561001 54.93191 79.2623
    79.083 0.0524846 54.92838 79.60094
    79.372 0.0538076 54.92486 79.96406
    80.596 0.0556773 54.92135 80.3536
    81.293 0.0566084 54.91786 80.77099
    84.43 0.0575908 54.91438 81.21847
    78.471 0.0566354 54.91091 81.69857
    76.096 0.0561799 54.90745 82.21338
    78.202 0.0495588 54.90401 82.76612
    84.692 0.0498024 54.90058 83.35935
    89.667 0.0518412 54.89716 83.99681
    87.242 0.0490769 54.89375 84.68278
    89.553 0.0527259 54.89036 85.42101
    91.735 0.0526291 54.88697 86.2171
    87.808 0.0509097 54.88361 87.07582
    85.004 0.05552 54.88025 88.00384
    85.803 0.0522927 54.87691 89.00891
    87.014 0.0520069 54.87357 90.09824
    83.841 0.0477769 54.87025 91.28222
    82.575 0.0509557 54.86694 92.57037
    89.731 0.0439504 54.86365 93.97562
    91.315 0.0488386 54.86037 95.51322
    101.22 0.0469116 54.85709 97.19822
    96.118 0.042759 54.85384 99.05181
    92.796 0.0475687 54.85059 101.09479
    104.33 0.0412276 54.84735 103.35494
    100.239 0.04 54.84413 105.86571
    104.404 0.0381917 54.84092 108.66231
    110.311 0.0354125 54.83772 111.79342
    110.189 0.0365592 54.83453 115.31063
    121.549 0.0344465 54.83136 119.2827
    124.62 0.0310395 54.82819 123.7955
    124.583 0.0297163 54.82504 128.94836
    136.037 0.0283609 54.8219 134.88234
    152.26 0.0257812 54.81877 141.77212
    154.083 0.0224506 54.81565 149.87598
    164.132 0.0203036 54.81255 159.57612
    187.876 0.017792 54.80945 171.43352
    201.911 0.0162402 54.80637 186.34489
    220.778 0.0142061 54.8033 205.63527
    245.508 0.0115051 54.80024 231.28492
    288.922 0.0101517 54.79719 266.06276
    314.068 0.0088531 54.79416 313.47891
    369.535 0.007025 54.79113 377.77842
    427.073 0.0057037 54.78812 463.23391
    507.724 0.0046139 54.78512 573.5909
    626.547 0.0037381 54.78213 710.86274
    754.906 0.0032057 54.77915 873.39511
    934.85 0.0027883 54.77618 1054.0287
    1206.024 0.002773 54.77322 1235.69464
    1466.855 0.0029352 54.77028 1389.00588
    1685.602 0.0034279 54.76734 1476.00268
    1704.559 0.0044676 54.76442 1468.55713
    1524.539 0.0055155 54.76151 1369.46908
    1260.459 0.0065948 54.7586 1210.17407
    1007.339 0.0080033 54.75571 1028.12566
    807.677 0.0094278 54.75284 850.64662
    653.183 0.0110687 54.74997 693.00029
    538.079 0.013331 54.74711 561.19176
    461.659 0.0149595 54.74426 456.18678
    398.712 0.0159947 54.74143 375.59505
    351.64 0.0172857 54.7386 315.50504
    306.746 0.0198765 54.73579 271.62657
    272.28 0.0218442 54.73299 239.7998
    241.119 0.0235309 54.73019 216.64226
    233.526 0.0254694 54.72741 199.5212
    215.205 0.0278334 54.72464 186.57513
    189.239 0.0296039 54.72188 176.56975
    167.149 0.0301722 54.71913 168.67379
    157.404 0.0317402 54.71639 162.37153
    154.335 0.0328544 54.71366 157.31217
    150.343 0.0355328 54.71095 153.26002
    147.459 0.0339407 54.70824 150.05984
    138.476 0.0369254 54.70554 147.58638
    134.58 0.0344082 54.70286 145.75662
    128.936 0.0346778 54.70018 144.50135
    129.168 0.0372972 54.69751 143.76907
    133.094 0.0357346 54.69486 143.52933
    135.427 0.039352 54.69221 143.75498
    126.445 0.0342428 54.68958 144.43615
    116.878 0.0342301 54.68696 145.56806
    124.53 0.0341038 54.68434 147.15881
    128.688 0.0317402 54.68174 149.22685
    136.012 0.0298396 54.67914 151.79941
    140.476 0.0285047 54.67656 154.91838
    147.752 0.0283132 54.67399 158.63961
    151.806 0.0297265 54.67142 163.03347
    154.322 0.0268305 54.66887 168.20115
    159.341 0.0241793 54.66632 174.27092
    160.97 0.0212249 54.66379 181.41864
    172.699 0.0198709 54.66127 189.90672
    197.582 0.0168575 54.65876 200.13137
    207.338 0.0159584 54.65625 212.76419
    227.025 0.0136826 54.65376 228.93646
    254.061 0.0121478 54.65127 250.51988
    289.901 0.009885 54.6488 280.53555
    327.78 0.0080624 54.64634 323.37478
    363.899 0.0066281 54.64388 384.91827
    427.86 0.0054772 54.64144 471.97818
    527.339 0.0044922 54.639 590.77825
    663.139 0.0035942 54.63658 745.18586
    798.183 0.0031061 54.63416 933.35658
    1017.173 0.0027501 54.63176 1144.70552
    1269.705 0.0028149 54.62936 1354.80511
    1511.508 0.0031901 54.62697 1521.36208
    1671.478 0.0035826 54.62459 1594.65241
    1664.357 0.0046346 54.62223 1549.16568
    1469.065 0.0054425 54.61987 1407.3519
    1201.276 0.006337 54.61752 1218.68178
    975.367 0.0074112 54.61518 1027.03285
    808.678 0.0078232 54.61285 858.34751
    691.519 0.0081662 54.61053 724.81457
    609.045 0.0078802 54.60822 629.00867
    560.269 0.0076798 54.60591 567.99671
    555.51 0.0071673 54.60362 536.39634
    565.07 0.0067785 54.60134 528.19182
    589.586 0.0061073 54.59906 538.67513
    629.519 0.0054862 54.5968 565.02335
    683.331 0.004753 54.59454 606.69149
    734.7 0.0040939 54.59229 665.99461
    822.356 0.0034848 54.59006 748.43512
    931.265 0.0029711 54.58783 864.13247
    1120.885 0.002323 54.58561 1029.10332
    1300.495 0.0018786 54.5834 1265.91211
    1543.532 0.0015273 54.58119 1604.28298
    1883.05 0.0011832 54.579 2077.17999
    2282.225 0.0009386 54.57682 2716.32019
    2881.949 0.0007411 54.57464 3542.85101
    3763.841 0.0006043 54.57248 4553.08669
    4857.681 0.000566 54.57032 5705.46141
    6352.09 0.0005197 54.56817 6891.18068
    7756.582 0.0005756 54.56603 7913.29402
    8926.033 0.0007279 54.5639 8503.67896
    9179.624 0.0008624 54.56178 8454.01484
    8156.162 0.00115 54.55966 7782.7901
    6517.111 0.001515 54.55756 6718.80183
    5062.802 0.0018163 54.55546 5525.11506
    3838.861 0.0023342 54.55337 4385.04372
    2987.061 0.002744 54.55129 3396.29344
    2379.845 0.0031981 54.54922 2593.37614
    1957.919 0.0038887 54.54716 1975.65551
    1635.605 0.0045219 54.54511 1519.67099
    1366.371 0.005149 54.54306 1192.86453
    1140.413 0.0062029 54.54103 962.39847
    970.382 0.0069099 54.539 799.23116
    851.645 0.007629 54.53698 681.51364
    738.278 0.0094461 54.53497 593.70061
    630.592 0.0096894 54.53297 525.66844
    552.066 0.010983 54.53097 471.18545
    488.766 0.0120467 54.52898 426.29406
    446.791 0.012693 54.52701 388.61263
    405.843 0.0150404 54.52504 356.51775
    373.118 0.0154969 54.52308 328.88679
    340.145 0.0168619 54.52112 304.93919
    313.391 0.0202747 54.51918 284.02204
    279.933 0.020919 54.51724 265.66805
    255.889 0.021194 54.51531 249.4681
    234.105 0.0230966 54.51339 235.09254
    210.146 0.0255591 54.51148 222.30961
    203.997 0.0251553 54.50957 210.85413
    190.112 0.0279639 54.50768 200.57317
    183.075 0.028447 54.50579 191.30685
    178.89 0.0299119 54.50391 182.92206
    169.223 0.0317402 54.50203 175.31972
    156.92 0.0292806 54.50017 168.39808
    145.921 0.0345747 54.49831 162.08595
    145.03 0.0401122 54.49646 156.31071
    141.138 0.0361709 54.49462 151.01068
    133.048 0.0375433 54.49279 146.14097
    130.435 0.039952 54.49096 141.65148
    128.013 0.037326 54.48914 137.50873
    120.02 0.0384769 54.48733 133.67591
    121.157 0.0384468 54.48553 130.12128
    118.534 0.0390107 54.48373 126.8226
    119.141 0.0424425 54.48195 123.75274
    116.614 0.0420258 54.48017 120.89463
    109.319 0.0404681 54.47839 118.22796
    107.838 0.0428653 54.47663 115.73504
    110.194 0.0451348 54.47487 113.40407
    110.624 0.0476518 54.47312 111.21921
    107.405 0.0506123 54.47138 109.1712
    99.337 0.0463079 54.46965 107.24819
    99.598 0.0484737 54.46792 105.43951
    99.482 0.0479234 54.4662 103.73867
    97.575 0.0485591 54.46449 102.13582
    100.814 0.0504987 54.46278 100.62578
    98.944 0.0477769 54.46108 99.2011
    93.088 0.0541085 54.45939 97.85518
    92.623 0.057508 54.45771 96.58427
    90.448 0.0493169 54.45603 95.38196
    84.464 0.0507721 54.45436 94.24526
    86.442 0.0469116 54.4527 93.16935
    89.263 0.0471155 54.45105 92.14992
    94.448 0.0528958 54.4494 91.18478
    86.156 0.050408 54.44776 90.26962
    88.136 0.0539327 54.44613 89.40267
    95.898 0.0522688 54.4445 88.5808
    87.613 0.0522688 54.44289 87.80103
    86.714 0.0509557 54.44127 87.06215
    86.517 0.0533118 54.43967 86.36114
    84.187 0.0583162 54.43807 85.69705
    84.445 0.0554416 54.43648 85.0677
    80.227 0.0611474 54.4349 84.4711
    78.613 0.0571511 54.43332 83.90662
    78.049 0.0578404 54.43175 83.37213
    78.921 0.0630347 54.43019 82.86716
    77.965 0.0549488 54.42863 82.39026
    76.7 0.0550004 54.42708 81.94008
    79.34 0.0522927 54.42554 81.51639
    78.336 0.0546665 54.42401 81.11769
    83.997 0.0592281 54.42248 80.74388
    85.02 0.0566084 54.42096 80.39407
    79.535 0.0598382 54.41944 80.06733
    76.521 0.0637046 54.41793 79.7638
    75.235 0.0640599 54.41643 79.48247
    76.642 0.0629714 54.41493 79.22352
    74.567 0.0605768 54.41345 78.98654
    70.23 0.0581757 54.41196 78.77099
    75.495 0.0609061 54.41049 78.57734
    81.808 0.069325 54.40902 78.40498
    72.201 0.0637046 54.40756 78.25445
    68.354 0.0665286 54.4061 78.12577
    73.746 0.0660507 54.40465 78.01879
    69.188 0.0616035 54.40321 77.93439
    70.296 0.0605768 54.40177 77.87238
    72.095 0.0548716 54.40034 77.83372
    74.367 0.0575632 54.39892 77.81899
    82.223 0.0585139 54.3975 77.82848
    81.042 0.0627822 54.39609 77.86365
    80.029 0.0573703 54.39468 77.92488
    80.852 0.0562065 54.39329 78.01372
    81.169 0.0638012 54.39189 78.13155
    78.681 0.0591417 54.39051 78.27935
    71.71 0.0625 54.38913 78.45946
    75.513 0.0621577 54.38775 78.67313
    76.23 0.0589981 54.38639 78.92298
    77.834 0.0568788 54.38503 79.21164
    77.66 0.0535589 54.38367 79.54126
    76.735 0.0552852 54.38232 79.89752
    78.359 0.0519358 54.38098 80.31978
    78.835 0.0521495 54.37964 80.79431
    83.938 0.0537079 54.37831 81.32607
    89.864 0.0511865 54.37699 81.91946
    87.498 0.0470746 54.37567 82.58157
    89.721 0.0510478 54.37436 83.3182
    93.86 0.050003 54.37305 84.13792
    87.836 0.0480706 54.37175 85.05043
    85.42 0.0461488 54.37046 86.065
    93.607 0.0453658 54.36917 87.1954
    98.06 0.047631 54.36788 88.45426
    97.054 0.0472384 54.36661 89.85908
    91.126 0.0397452 54.36534 91.43045
    91.42 0.0426707 54.36407 93.18937
    104.981 0.0400641 54.36281 95.16559
    106.594 0.0359245 54.36156 97.38915
    105.862 0.0402088 54.36031 99.90043
    118.219 0.0380429 54.35907 102.74846
    117.693 0.0349637 54.35783 105.98705
    118.635 0.0350029 54.3566 109.69072
    118.638 0.0302247 54.35538 113.94212
    121.642 0.0263023 54.35416 118.8536
    137.821 0.0257233 54.35294 124.57171
    156.729 0.0231599 54.35173 131.28236
    161.853 0.0217926 54.35053 139.26862
    177.115 0.0187704 54.34933 148.93435
    185.821 0.0175245 54.34814 160.93544
    211.506 0.0154507 54.34696 176.32893
    237.983 0.0141353 54.34578 196.75952
    265.368 0.0113246 54.3446 224.79625
    288.209 0.0098107 54.34343 264.0529
    339.354 0.0080306 54.34227 319.35099
    394.926 0.006665 54.34111 396.37626
    467.589 0.0055016 54.33996 500.88402
    554.623 0.0043345 54.33881 637.45337
    657.098 0.0035271 54.33767 807.26431
    834.911 0.003206 54.33653 1006.04611
    1075.116 0.0028741 54.3354 1220.17294
    1303.879 0.0029546 54.33427 1421.2874
    1538.336 0.0035904 54.33315 1565.81399
    1680.46 0.004415 54.33203 1608.44083
    1562.811 0.005386 54.33092 1533.43047
    1314.608 0.0066045 54.32982 1367.88591
    1055.443 0.0081588 54.32872 1159.52687
    824.454 0.009998 54.32762 947.94571
    658.022 0.0118225 54.32653 756.91707
    545.633 0.0131966 54.32545 596.89538
    461.758 0.0159423 54.32437 470.21322
    395.906 0.0169586 54.32329 374.55689
    336.535 0.0198485 54.32223 304.78486
    293.717 0.0228874 54.32116 255.14083
    261.478 0.0232164 54.3201 220.098
    236.353 0.0249965 54.31905 195.16692
    207.717 0.0262087 54.318 177.07512
    185.5 0.0293408 54.31695 163.54592
    172.81 0.0301408 54.31591 153.15151
    159.287 0.0296753 54.31488 144.98513
    156.301 0.0305852 54.31385 138.49413
    157.825 0.0293609 54.31283 133.34854
    153.022 0.0312263 54.31181 129.32388
    151.057 0.0322438 54.31079 126.29289
    142.695 0.0335194 54.30978 124.17005
    137.393 0.0315376 54.30878 122.92244
    137.325 0.0309196 54.30778 122.5761
    142.566 0.0311053 54.30678 123.21149
    146.971 0.0263364 54.30579 125.02634
    141.768 0.0268041 54.30481 128.36151
    154.768 0.0249334 54.30383 133.80363
    157.768 0.0213741 54.30285 142.27809
    170.093 0.0199496 54.30188 155.09289
    187.848 0.01809 54.30091 174.00665
    203.193 0.0143357 54.29995 201.02231
    220.281 0.0122774 54.29899 238.1621
    256.1 0.0104957 54.29804 286.95347
    302.671 0.0088665 54.29709 347.60835
    357.558 0.0078872 54.29615 418.30918
    446.747 0.0073214 54.29521 493.51364
    533.265 0.0077231 54.29427 562.51009
    609.132 0.0088631 54.29334 609.22166
    629.762 0.0107452 54.29242 618.20515
    602.116 0.0126218 54.2915 585.80803
    513.386 0.0160719 54.29058 523.35407
    424.257 0.0193008 54.28967 447.82497
    343.192 0.0212558 54.28876 372.61061
    278.451 0.0271856 54.28786 305.46029
    245.431 0.0301932 54.28696 249.59035
    201.564 0.0320019 54.28607 205.6281
    171.802 0.0356267 54.28518 172.4847
    155.848 0.0338907 54.28429 148.28181
    138.785 0.0389338 54.28341 130.95685
    137.497 0.0396661 54.28253 118.57011
    131.581 0.043097 54.28166 109.59338
    119.667 0.0458136 54.28079 102.89393
    111.182 0.046871 54.27993 97.70969
    110.761 0.0494266 54.27907 93.55902
    101.009 0.0518648 54.27822 90.13322
    93.222 0.0494486 54.27737 87.24581
    93.947 0.0568788 54.27652 84.77169
    95.78 0.0515591 54.27568 82.62636
    85.731 0.0554155 54.27484 80.75153
    86.143 0.0539076 54.274 79.09967
    84.335 0.0511402 54.27317 77.63665
    85.198 0.0534104 54.27235 76.33275
    87.759 0.0598382 54.27153 75.16433
    85.356 0.0558881 54.27071 74.11327
    80.429 0.0574253 54.26989 73.16283
    78.894 0.0563133 54.26909 72.30067
    79.515 0.0558353 54.26828 71.51513
    83.053 0.055052 54.26748 70.79667
    81.699 0.0580077 54.26668 70.13792
    75.456 0.0607262 54.26589 69.53158
    77.767 0.0667005 54.2651 68.97236
    76.448 0.0638012 54.26431 68.45487
    76.151 0.0599261 54.26353 67.9747
    77.714 0.0604577 54.26275 67.5284
    74.03 0.0569331 54.26198 67.11237
    66.449 0.0606664 54.26121 66.72407
    73.592 0.0651103 54.26044 66.36069
    73.613 0.0677815 54.25968 66.01996
    72.463 0.0625625 54.25892 65.70011
    71.097 0.0598089 54.25817 65.39918
    71.474 0.0565546 54.25742 65.11584
    71.711 0.0594884 54.25667 64.84848
    75.168 0.0635762 54.25593 64.59585
    75.053 0.0631615 54.25519 64.35694
    76.272 0.057896 54.25446 64.13063
    74.348 0.060428 54.25372 63.91615
    76.292 0.0643527 54.253 63.71254
    80.885 0.0646147 54.25227 63.51904
    73.193 0.0678875 54.25155 63.33506
    73.153 0.0600142 54.25084 63.1599
    70.993 0.066735 54.25012 62.99312
    70.511 0.0633205 54.24941 62.83407
    71.548 0.0630347 54.24871 62.6823
    71.475 0.0701724 54.24801 62.53744
    69.578 0.0722239 54.24731 62.39904
    67.484 0.0665286 54.24661 62.26682
    67.526 0.0708841 54.24592 62.14035
    67.164 0.0657462 54.24523 62.01933
    66.862 0.0697652 54.24455 61.90354
    69.798 0.0691429 54.24387 61.79266
    66.725 0.0638657 54.24319 61.68651
    65.934 0.0640923 54.24252 61.58482
    70.129 0.0676758 54.24185 61.48737
    69.324 0.0721851 54.24118 61.39401
    68.56 0.0728883 54.24052 61.30454
    68.808 0.0717987 54.23986 61.21884
    69.358 0.0614814 54.2392 61.13671
    65.9 0.0648122 54.23855 61.05801
    69.56 0.0640599 54.2379 60.98264
    68.578 0.0658137 54.23725 60.91046
    69.553 0.0619721 54.23661 60.8414
    68.497 0.0661867 54.23597 60.77532
    68.358 0.0660507 54.23533 60.71211
    71.699 0.0627193 54.2347 60.65172
    70.811 0.0629082 54.23407 60.59406
    69.159 0.0677463 54.23345 60.53909
    68.065 0.0626252 54.23282 60.48669
    68.433 0.0656788 54.2322 60.43682
    76.171 0.0663915 54.23159 60.38944
    73.075 0.0617874 54.23097 60.34449
    65.268 0.0657462 54.23036 60.30195
    66.422 0.0704707 54.22976 60.26177
    69.348 0.06646 54.22915 60.22389
    67.915 0.063898 54.22855 60.18831
    70.204 0.0658475 54.22796 60.15502
    71.179 0.0561799 54.22736 60.124
    67.01 0.0589409 54.22677 60.09522
    72.541 0.0636083 54.22618 60.06868
    73.431 0.0642549 54.2256 60.04437
    69.376 0.0657462 54.22502 60.02233
    73.905 0.0586841 54.22444 60.00254
    74.429 0.0676054 54.22386 59.98501
    74.237 0.064418 54.22329 59.96976
    71.679 0.0613596 54.22272 59.95682
    68.123 0.0642874 54.22216 59.94623
    71.943 0.0654773 54.22159 59.93801
    70.633 0.0724573 54.22103 59.93223
    71.304 0.0717218 54.22048 59.92888
    69.15 0.066977 54.21992 59.92806
    63.597 0.0704707 54.21937 59.92984
    67.874 0.0619721 54.21882 59.93427
    67.034 0.0642549 54.21828 59.94145
    67.924 0.0603093 54.21774 59.95142
    70.039 0.0627822 54.2172 59.9643
    73.412 0.0608761 54.21666 59.98023
    74.644 0.0602206 54.21613 59.99929
    74.271 0.0653101 54.2156 60.02163
    74.409 0.0662549 54.21507 60.04735
    75.563 0.0641572 54.21454 60.07663
    69.282 0.0666661 54.21402 60.10968
    68.318 0.0678522 54.2135 60.14662
    70.83 0.060547 54.21299 60.17758
    71.95 0.0742451 54.21247 60.22301
    74.104 0.0636725 54.21196 60.27304
    66.396 0.0667005 54.21145 60.32797
    69.217 0.068493 54.21095 60.38802
    73.91 0.0630347 54.21044 60.4536
    66.588 0.0647793 54.20994 60.52497
    71.184 0.0711491 54.20945 60.60256
    67.859 0.0631615 54.20895 60.68689
    67.422 0.0633524 54.20846 60.77831
    72.334 0.0751845 54.20797 60.87746
    71.728 0.0677463 54.20749 60.9848
    63.295 0.0618797 54.207 61.10104
    67.513 0.0629082 54.20652 61.22699
    70.957 0.060073 54.20604 61.36329
    72.968 0.0628767 54.20557 61.511
    69.87 0.0577848 54.20509 61.67093
    68.868 0.0590842 54.20462 61.84428
    68.323 0.0598674 54.20415 62.03244
    75.718 0.0602797 54.20369 62.23658
    75.764 0.0596338 54.20323 62.45853
    72.919 0.0656116 54.20277 62.69982
    71.972 0.0652767 54.20231 62.96262
    74.583 0.0651768 54.20185 63.24943
    73.159 0.062344 54.2014 63.56255
    73.873 0.0623129 54.20095 63.90538
    67.35 0.0624064 54.2005 64.28098
    72.091 0.069325 54.20006 64.69357
    76.985 0.0649444 54.19961 65.14808
    73.397 0.0604874 54.19917 65.64937
    64.151 0.0593436 54.19874 66.20435
    69.894 0.0561799 54.1983 66.81974
    74.267 0.0589695 54.19787 67.50459
    78.763 0.0578682 54.19744 68.26973
    81.886 0.0528471 54.19701 69.12655
    77.889 0.0570692 54.19658 70.09088
    81.881 0.0547946 54.19616 71.17938
    78.948 0.0498914 54.19574 72.41435
    81.071 0.0472795 54.19532 73.82353
    90.954 0.0474651 54.1949 75.4389
    91.363 0.0514656 54.19449 77.30594
    90.57 0.0467899 54.19408 79.48052
    95.133 0.0436936 54.19367 82.04504
    98.137 0.0423551 54.19326 85.1205
    96.816 0.0421121 54.19286 88.8832
    99.932 0.0361296 54.19246 93.61387
    110.261 0.0344337 54.19206 99.72534
    114.263 0.0309196 54.19166 107.83444
    121.828 0.0301408 54.19126 118.80511
    130.729 0.0307463 54.19087 133.73745
    147.239 0.0264221 54.19048 153.97486
    166.147 0.02227 54.19009 180.89226
    182.95 0.0189778 54.1897 215.73611
    210.95 0.015081 54.18932 259.26044
    239.011 0.0125119 54.18893 311.13822
    296.275 0.0113053 54.18855 369.42249
    367.798 0.0105345 54.18818 429.18259
    438.16 0.0104421 54.1878 481.60824
    509.586 0.0120918 54.18743 514.60822
    527.941 0.0143632 54.18706 517.92878
    495.448 0.0165637 54.18669 490.4198
    414.584 0.0189726 54.18632 440.96626
    341.112 0.0231599 54.18595 381.85321
    276.306 0.0274111 54.18559 322.73955
    231.743 0.029747 54.18523 269.3073
    202.749 0.0340912 54.18487 223.9858
    178.863 0.0371679 54.18451 187.39084
    162.701 0.0389184 54.18416 158.92753
    143.496 0.0445273 54.1838 137.42192
    130.918 0.04434 54.18345 121.51128
    121.98 0.0475065 54.18311 109.82104
    120.588 0.0479654 54.18276 101.20225
    114.582 0.054184 54.18241 94.73715
    105.005 0.0574253 54.18207 89.76207
    102.363 0.0636404 54.18173 85.88335
    90.535 0.0573978 54.18139 82.68523
    89.197 0.0571784 54.18105 80.02982
    85.988 0.0574253 54.18072 77.78571
    86.653 0.0629398 54.18039 75.8642
    85.15 0.0665286 54.18005 74.2056
    81.233 0.0700239 54.17973 72.76186
    85.232 0.0681003 54.1794 71.49939
    77.438 0.0718757 54.17907 70.38921
    75.068 0.0635762 54.17875 69.40813
    78.61 0.0617874 54.17843 68.53888
    78.392 0.072849 54.17811 67.76503
    76.961 0.0693981 54.17779 67.07487
    77.922 0.0681714 54.17747 66.4572
    75.963 0.0799789 54.17716 65.90276
    75.116 0.0797983 54.17685 65.40471
    69.686 0.0700239 54.17654 64.95591
    70.554 0.0706206 54.17623 64.55152
    72.392 0.0716067 54.17592 64.18649
    68.676 0.0797082 54.17562 63.8566
    68.567 0.0720301 54.17531 63.55885
    72.214 0.0719529 54.17501 63.28978
    69.529 0.0750199 54.17471 63.04724
    70.781 0.077591 54.17441 62.82873
    67.477 0.0760999 54.17412 62.63219
    72.306 0.0768187 54.17382 62.45629
    70.86 0.0718372 54.17353 62.29921
    68.186 0.0728883 54.17324 62.16005
    70.156 0.0704333 54.17295 62.03751
    72.371 0.068889 54.17266 61.93062
    74.516 0.0770748 54.17238 61.83887
    78.137 0.0833382 54.17209 61.76131
    73.496 0.0772893 54.17181 61.6977
    63.804 0.0684213 54.17153 61.64745
    65.531 0.0793047 54.17125 61.6102
    67.237 0.078683 54.17097 61.58597
    67.857 0.073562 54.1707 61.57438
    68.397 0.068493 54.17042 61.57568
    71.247 0.0692156 54.17015 61.58972
    69.387 0.0658137 54.16988 61.61671
    68.98 0.0742856 54.16961 61.6571
    70.746 0.0729277 54.16934 61.71099
    74.704 0.0717603 54.16907 61.77915
    73.19 0.0760999 54.16881 61.86193
    71.87 0.0758068 54.16855 61.9601
    71.608 0.0753497 54.16828 62.07473
    67.502 0.0718372 54.16803 62.20652
    72.264 0.0687446 54.16777 62.357
    69.602 0.0678522 54.16751 62.52722
    67.067 0.0651768 54.16725 62.7189
    69.409 0.0758486 54.167 62.93412
    75.512 0.081586 54.16675 63.17462
    77.325 0.0758068 54.1665 63.45264
    70.946 0.0763524 54.16625 63.75198
    63.464 0.0717218 54.166 64.08543
    66.858 0.0692156 54.16575 64.45718
    69.122 0.069839 54.16551 64.87114
    69.568 0.0707334 54.16527 65.33321
    71.759 0.0679938 54.16502 65.8489
    73.952 0.0734823 54.16478 66.42573
    76.375 0.0626565 54.16454 67.07279
    77.028 0.0647134 54.16431 67.79301
    79.275 0.0701352 54.16407 68.61236
    76.599 0.0645819 54.16384 69.53804
    73.434 0.0582881 54.1636 70.58824
    80.713 0.062003 54.16337 71.78539
    84.326 0.0579239 54.16314 73.15452
    82.828 0.0638335 54.16291 74.73051
    84.907 0.0558881 54.16268 76.55344
    88.574 0.0546154 54.16246 78.67929
    87.627 0.0471155 54.16223 81.18511
    90.212 0.0470542 54.16201 84.16938
    99.926 0.0445461 54.16179 87.8169
    113.466 0.039352 54.16157 92.37891
    112.401 0.0366012 54.16135 98.27819
    119.86 0.0341164 54.16113 106.18072
    132.378 0.0325235 54.16091 117.06752
    136.007 0.0280107 54.1607 132.34099
    157.48 0.02235 54.16048 153.75985
    177.712 0.0184656 54.16027 183.35509
    197.71 0.0153703 54.16006 223.10265
    236.049 0.0131001 54.15985 274.3171
    276.75 0.0106347 54.15964 337.13921
    346.173 0.0092278 54.15943 409.32097
    431.093 0.0086937 54.15922 485.04708
    528.878 0.0087165 54.15902 553.1401
    624.251 0.0096894 54.15881 597.30392
    646.411 0.0110733 54.15861 603.06168
    599.034 0.0137243 54.15841 568.24291
    490.263 0.0177022 54.15821 504.95158
    414.916 0.0203558 54.15801 429.87075
    337.921 0.0238076 54.15781 355.90582
    280.968 0.0279826 54.15761 290.14065
    231.459 0.0338533 54.15742 235.66548
    193.305 0.0346778 54.15722 192.86104
    164.871 0.0369112 54.15703 160.62097
    147.062 0.0428475 54.15684 137.13699
    141.378 0.0404681 54.15665 120.33503
    130.331 0.048925 54.15646 108.36966
    120.708 0.0523406 54.15627 99.72999
    116.815 0.0544372 54.15608 93.31853
    106.882 0.0567975 54.1559 88.40098
    96.497 0.054033 54.15571 84.49337
    95.855 0.0554416 54.15553 81.30119
    90.58 0.0633524 54.15534 78.63399
    93.312 0.0609663 54.15516 76.36885
    90.486 0.0571237 54.15498 74.42555
    86.121 0.0602206 54.1548 72.74191
    85.778 0.0639627 54.15462 71.27481
    86.861 0.0692156 54.15445 69.98794
    78.872 0.0709975 54.15427 68.85226
    78.5 0.0764369 54.15409 67.84633
    70.33 0.070771 54.15392 66.95016
    69.942 0.0708841 54.15375 66.14934
    77.202 0.06736 54.15358 65.43039
    74.836 0.0763102 54.1534 64.78218
    67.373 0.0733629 54.15323 64.19639
    72.083 0.0706206 54.15307 63.66464
    75.65 0.0683855 54.1529 63.18101
    80.269 0.06736 54.15273 62.73959
    78.35 0.068889 54.15257 62.33535
    69.419 0.0761839 54.1524 61.96463
    72.82 0.0729277 54.15224 61.62341
    74.03 0.0862513 54.15207 61.30898
    71.526 0.07926 54.15191 61.01841
    68.423 0.0729277 54.15175 60.74917
    63.707 0.08426 54.15159 60.49948
    67.805 0.084407 54.15143 60.26722
    64.689 0.0789485 54.15127 60.05102
    60.574 0.0849491 54.15112 59.84929
    65.423 0.07926 54.15096 59.66066
    63.838 0.0740835 54.15081 59.48419
    63.775 0.076016 54.15065 59.31866
    65.982 0.0893733 54.1505 59.16334
    70.122 0.0886826 54.15035 59.01732
    67.607 0.0766062 54.1502 58.87978
    59.871 0.076226 54.15005 58.7502
    61.003 0.0683498 54.1499 58.62784
    72.458 0.0732835 54.14975 58.51229
    70.25 0.0728883 54.1496 58.40299
    68.03 0.0722239 54.14945 58.29942
    70.579 0.077851 54.14931 58.20129
    71.977 0.070061 54.14916 58.10813
    67.65 0.0717603 54.14902 58.01969
    69.01 0.0766487 54.14888 57.9356
    70.038 0.0781123 54.14873 57.85554
    69.01 0.0801148 54.14859 57.77933
    67.611 0.0797082 54.14845 57.70665
    65.296 0.0780686 54.14831 57.63735
    63.289 0.0713773 54.14817 57.58307
    64.015 0.0875319 54.14803 57.51987
    68.712 0.0843579 54.1479 57.45947
    66.11 0.0809835 54.14776 57.40165
    62.619 0.078683 54.14763 57.34634
    60.192 0.0798885 54.14749 57.29334
    62.792 0.0805703 54.14736 57.24252
    62.542 0.0770321 54.14722 57.1938
    65.441 0.0904517 54.14709 57.14702
    68.295 0.0852968 54.14696 57.10213
    63.349 0.0762681 54.14683 57.05901
    59.006 0.0764369 54.1467 57.01754
    58.874 0.084456 54.14657 56.97768
    64.218 0.0794388 54.14644 56.93931
    65.466 0.0834345 54.14631 56.90241
    64.78 0.0724183 54.14619 56.86687
    70.899 0.0788599 54.14606 56.83263
    64.903 0.0813999 54.14594 56.79964
    65.63 0.0785507 54.14581 56.76783
    63.855 0.0745291 54.14569 56.73717
    64.948 0.0851475 54.14556 56.70759
    68.52 0.0838215 54.14544 56.67904
    62.749 0.0770748 54.14532 56.6515
    60.619 0.0836761 54.1452 56.6249
    65.299 0.0714919 54.14508 56.59922
    66.677 0.0850978 54.14496 56.57442
    69.363 0.0861501 54.14484 56.2662
    67.318 0.0827162 54.14472 56.24373
    60.614 0.0758068 54.14461 56.22202
    62.288 0.0775477 54.14449 56.20108
    69.696 0.0825262 54.14437 56.18084
    68.619 0.0753911 54.14426 56.1613
    68.164 0.076016 54.14414 56.14243
    66.021 0.07926 54.14403 56.12419
    65.64 0.078025 54.14392 56.10659
    68.682 0.0811219 54.1438 56.08958
    65.175 0.0731251 54.14369 56.07316
    64.088 0.0767761 54.14358 56.0573
    66.356 0.0819602 54.14347 56.04198
    65.77 0.090343 54.14336 56.0272
    67.939 0.0767336 54.14325 56.01293
    63.469 0.0746922 54.14314 55.99916
    61.669 0.0775477 54.14303 55.98588
    67.431 0.0808454 54.14292 55.97306
    67.278 0.0755985 54.14282 55.96071
    63.765 0.0805703 54.14271 55.9488
    60.216 0.0857972 54.14261 55.93733
    62.598 0.0818664 54.1425 55.92629
    65.563 0.0816793 54.1424 55.91566
    63.743 0.0785507 54.14229 55.90545
    63.239 0.0923864 54.14219 55.89563
    61.067 0.0768613 54.14209 55.8862
    60.574 0.0731646 54.14198 55.87716
    60.843 0.0709596 54.14188 55.86849
    68.489 0.0814464 54.14178 55.8602
    70.259 0.0788599 54.14168 55.85228
    68.153 0.0846527 54.14158 55.84471
    62.833 0.0826211 54.14148 55.8375
    60.624 0.083531 54.14138 55.83063
    63.034 0.0822897 54.14129 55.82412
    63.496 0.0787272 54.14119 55.81795
    61.876 0.0810758 54.14109 55.81213
    62.674 0.078156 54.141 55.80664
    64.604 0.0748558 54.1409 55.81755
    66.435 0.0769466 54.1408 55.81279
    67.238 0.0807535 54.14071 55.80836
    68.835 0.0752671 54.14061 55.80428
    69.343 0.0743666 54.14052 55.80053
    69.897 0.0808914 54.14043 55.79712
    64.045 0.0820541 54.14034 55.79407
    66.675 0.0775046 54.14024 55.79135
    64.033 0.0788599 54.14015 55.78899
    65.243 0.0859986 54.14006 55.78699
    66.989 0.0839186 54.13997 55.78534
    65.003 0.0836761 54.13988 55.78408
    63.009 0.0821011 54.13979 55.78319
    68.885 0.083773 54.1397 55.78269
    64.562 0.084456 54.13961 55.7826
    62.205 0.0841135 54.13952 55.78292
    62.96 0.0788599 54.13943 55.78369
    62.34 0.0797082 54.13935 55.7849
    64.902 0.0876356 54.13926 55.7866
    63.252 0.083531 54.13917 55.7888
    64.297 0.0840647 54.13909 55.79152
    64.327 0.0757651 54.139 55.79483
    59.368 0.0783749 54.13892 55.79874
    61.674 0.0803876 54.13883 55.80332
    64.985 0.084456 54.13875 55.80862
    67.533 0.0831941 54.13866 55.8147
    62.805 0.0796632 54.13858 55.82167
    60.214 0.0728097 54.1385 55.8296
    60.739 0.0758486 54.13841 55.83863
    67.187 0.0815394 54.13833 55.8489
    67.469 0.0788156 54.13825 55.86059
    66.709 0.0782434 54.13817 55.87395
    64.665 0.0733232 54.13809 55.88927
    65.059 0.0758068 54.13801 55.90696
    67.282 0.0905061 54.13793 55.92763
    69.17 0.067395 54.13785 55.95215
    66.087 0.0780686 54.13777 55.98198
    67.843 0.0800242 54.13769 56.01927
    65.997 0.0826211 54.13761 56.06749
    68.643 0.0802965 54.13753 56.13173
    62.323 0.0797532 54.13746 56.21892
    60.345 0.0717218 54.13738 56.33808
    60.814 0.0865052 54.1373 56.49913
    61.99 0.0761839 54.13722 56.71189
    64.696 0.0805703 54.13715 56.98348
    67.656 0.0875319 54.13707 57.31446
    68.07 0.0790818 54.137 57.6953
    68.245 0.0716067 54.13692 58.0978
    65.608 0.0776775 54.13685 58.46803
    65.67 0.0859986 54.13677 58.72549
    63.751 0.084016 54.1367 58.79253
    63.177 0.0798434 54.13662 58.64873
    66.795 0.0740432 54.13655 58.34815
    65.792 0.0708841 54.13648 57.97578
    68.884 0.0798434 54.1364 57.60073
    67.799 0.0788156 54.13633 57.26405
    65.541 0.0908337 54.13626 56.98348
    67.485 0.0842111 54.13619 56.76344
    63.381 0.0785507 54.13612 56.5995
    62.444 0.0848007 54.13604 56.48297
    67.431 0.0740432 54.13597 56.40389
    61.091 0.076016 54.1359 56.35256
    61.774 0.0818664 54.13583 56.32102
    66.45 0.084407 54.13576 56.30325
    67.83 0.0887884 54.13569 56.29502
    66.828 0.0858475 54.13562 56.29362
    66.717 0.0832421 54.13555 56.29732
    62.165 0.0755985 54.13549 56.30502
    62.91 0.0823842 54.13542 56.31604
    64.554 0.0846035 54.13535 56.32991
    64.373 0.0771176 54.13528 56.34636
    62.157 0.0826686 54.13521 56.36517
    65.941 0.0828591 54.13515 56.38619
    63.886 0.0742451 54.13508 56.40933
    65.188 0.0716451 54.13501 56.43449
    68.244 0.0807535 54.13494 56.46165
    66.854 0.0842111 54.13488 56.49081
    65.496 0.075061 54.13481 56.52193
    62.873 0.0749788 54.13475 56.55508
    61.252 0.0782434 54.13468 56.59024
    65.883 0.0768613 54.13462 56.62748
    64.792 0.0797532 54.13455 56.6669
    62.396 0.0856466 54.13449 56.70851
    68.26 0.0815394 54.13442 56.75246
    59.903 0.087222 54.13436 56.79878
    58.142 0.0809374 54.13429 56.84762
    67.139 0.0784628 54.13423 56.89913
    65.078 0.0867602 54.13416 56.95339
    61.89 0.0808454 54.1341 57.01061
    60.227 0.0800695 54.13404 57.07088
    62.888 0.0819133 54.13397 57.13443
    63.294 0.0818664 54.13391 57.2015
    64.672 0.0769039 54.13385 57.27222
    64.694 0.0805245 54.13379 57.34692
    64.542 0.0836277 54.13372 57.42576
    61.28 0.0898562 54.13366 57.50907
    60.844 0.0856967 54.1336 57.59723
    63.736 0.0768613 54.13354 57.69046
    62.865 0.0813535 54.13348 57.78926
    63.028 0.0771605 54.13342 57.8939
    62.719 0.086965 54.13336 58.00491
    65.054 0.0845543 54.13329 58.12285
    63.34 0.0853466 54.13323 58.24813
    66.348 0.0836761 54.13317 58.38151
    63.403 0.0877395 54.13311 58.52348
    58.012 0.0833382 54.13305 58.67488
    56.932 0.0846035 54.13299 58.83662
    61.396 0.0760579 54.13293 59.00942
    60.077 0.0873768 54.13287 59.19453
    66.262 0.0794388 54.13281 59.39284
    63.08 0.0771176 54.13276 59.60576
    63.716 0.0809835 54.1327 59.83485
    65.711 0.086658 54.13264 60.08147
    65.653 0.0734823 54.13258 60.34773
    63.569 0.077851 54.13252 60.63537
    74.19 0.0763102 54.13246 60.94692
    70.203 0.0744478 54.1324 61.28524
    65.113 0.0835793 54.13234 61.653
    69.713 0.0883666 54.13229 62.05415
    67.434 0.0851972 54.13223 62.49226
    67.212 0.0778075 54.13217 62.97222
    62.871 0.0699128 54.13211 63.4998
    60.432 0.0689976 54.13206 64.08068
    65.471 0.0742047 54.132 64.72299
    66.901 0.0680293 54.13194 65.43467
    67.192 0.0663232 54.13188 66.2264
    75.556 0.0689252 54.13183 67.11102
    80.32 0.0641248 54.13177 68.10214
    75.293 0.0758904 54.13171 69.21865
    76.582 0.0672203 54.13166 70.48067
    75.93 0.0576184 54.1316 71.91517
    73.174 0.0605768 54.13154 73.55603
    81.725 0.0625625 54.13149 75.44302
    79.505 0.0570692 54.13143 77.63344
    80.054 0.0506579 54.13138 80.20005
    84.899 0.0513956 54.13132 83.2525
    89.709 0.0437119 54.13126 86.95589
    99.017 0.0451924 54.13121 91.55568
    109.902 0.0387501 54.13115 97.44221
    108.522 0.0361846 54.1311 105.18596
    125.63 0.0328664 54.13104 115.61988
    132.973 0.0285432 54.13099 129.87365
    140.513 0.0244676 54.13093 149.32253
    159.145 0.0196542 54.13088 175.54947
    176.358 0.0171547 54.13082 210.02389
    210.578 0.0141353 54.13077 253.85893
    255.798 0.0122204 54.13071 307.30808
    316.517 0.0105216 54.13066 368.94988
    386.743 0.0099323 54.1306 434.85651
    464.963 0.0097546 54.13055 496.91704
    539.664 0.0099621 54.13049 542.74833
    580.041 0.0121051 54.13044 559.25307
    566.107 0.0146888 54.13038 540.74001
    489.52 0.0181339 54.13033 493.5199
    392.583 0.0212311 54.13027 430.91891
    315.468 0.0244599 54.13022 365.12452
    261.836 0.0282276 54.13017 303.85518
    226.955 0.034129 54.13011 250.99015
    199.183 0.0387653 54.13006 207.70307
    169.256 0.0426003 54.13 173.75944
    150.735 0.0413786 54.12995 147.99454
    131.835 0.0478187 54.1299 128.88596
    122.781 0.0532626 54.12984 114.90392
    114.626 0.0525327 54.12979 104.65184
    102.506 0.0599848 54.12973 97.03957
    102.534 0.0597212 54.12968 91.24656
    95.688 0.0608161 54.12963 86.70621
    88.336 0.0569331 54.12957 83.04922
    84.525 0.0613596 54.12952 80.02731
    86.154 0.0719529 54.12947 77.48552
    84.56 0.0690339 54.12941 75.31585
    85.573 0.0628767 54.12936 73.44339
    82.507 0.0675703 54.1293 71.8164
    79.577 0.0658475 54.12925 70.39171
    75.943 0.0764792 54.1292 69.13869
    75.033 0.0756818 54.12914 68.03041
    72.393 0.0714155 54.12909 67.04509
    69.657 0.0781123 54.12904 66.16645
    69.108 0.0723405 54.12898 65.37887
    67.535 0.0667005 54.12893 64.67119
    70.705 0.0730066 54.12888 64.03267
    74.172 0.0776775 54.12882 63.45436
    69.305 0.0887884 54.12877 62.92962
    67.504 0.0824315 54.12872 62.45152
    61.91 0.0748148 54.12866 62.01529
    59.257 0.0778944 54.12861 61.59351
    62.801 0.088 54.12856 61.22694
    64.806 0.080342 54.1285 60.89003
    63.507 0.0774183 54.12845 60.57932
    68.503 0.0833382 54.1284 60.29255
    62.989 0.080251 54.12834 60.02718
    59.475 0.0878956 54.12829 59.78102
    63.345 0.087222 54.12824 59.55255
    65.118 0.0769466 54.12818 59.33988
    61.405 0.0798885 54.12813 59.14185
    58.206 0.0834345 54.12808 58.95705
    60.739 0.0801148 54.12802 58.78425
    67.201 0.0763102 54.12797 58.62264
    67.927 0.0781997 54.12792 58.47111
    68.557 0.0774183 54.12786 58.32902
    66.62 0.0790818 54.12781 58.19555
    65.484 0.0891599 54.12776 58.06995
    64.671 0.0888413 54.1277 57.95177
    59.257 0.0812608 54.12765 57.84031
    57.708 0.0821482 54.12759 57.73523
    58.44 0.0904517 54.12754 57.63599
    62.02 0.0906151 54.12749 57.54213
    59.664 0.0889473 54.12743 57.45339
    63.012 0.0816327 54.12738 57.36931
    61.633 0.0913838 54.12733 57.28968
    62.402 0.0942102 54.12727 57.21416
    59.669 0.0894268 54.12722 57.14244
    55.923 0.0804788 54.12716 57.07437
    58.525 0.0838215 54.12711 57.00964
    64.028 0.0821953 54.12706 56.94812
    63.673 0.0804332 54.127 56.88957
    61.268 0.0895874 54.12695 56.8338
    65.376 0.0845543 54.12689 56.78069
    59.641 0.0818664 54.12684 56.73004
    61.244 0.0858978 54.12679 56.68177
    62.93 0.0796632 54.12673 56.63571
    62.775 0.0770321 54.12668 56.59172
    63.844 0.0876356 54.12662 56.54974
    66.207 0.0904517 54.12657 56.50961
    60.921 0.0827638 54.12651 56.47128
    59.468 0.084456 54.12646 56.43464
    65.461 0.0769466 54.1264 56.39958
    59.615 0.0755985 54.12635 56.36606
    61.496 0.075557 54.1263 56.33396
    63.206 0.0851475 54.12624 56.30327
    67.725 0.0809374 54.12619 56.27388
    64.183 0.0884191 54.12613 56.24573
    59.641 0.0896411 54.12608 56.21879
    62.033 0.0848501 54.12602 56.19297
    62.833 0.0856967 54.12597 56.16825
    58.447 0.0824788 54.12591 56.14457
    56.725 0.0794836 54.12585 56.12187
    58.462 0.0830982 54.1258 56.10014
    62.373 0.0921063 54.12574 56.07931
    62.51 0.0895338 54.12569 56.05936
    59.331 0.086302 54.12563 56.04026
    60.23 0.0821482 54.12558 56.02195
    61.096 0.0813999 54.12552 56.00442
    57.441 0.0836761 54.12547 55.98763
    63.601 0.086658 54.12541 55.97157
    64.28 0.0863527 54.12535 55.9562
    60.599 0.0877395 54.1253 55.94148
    58.206 0.0819602 54.12524 55.92741
    57.433 0.090072 54.12518 55.91395
    59.997 0.0776342 54.12513 55.90111
    64.204 0.0968676 54.12507 55.88883
    62.791 0.0916052 54.12501 55.87711
    53.348 0.0945 54.12496 55.86594
    53.926 0.0950251 54.1249 55.82925
    60.199 0.0846035 54.12484 55.81917
    60.999 0.0849986 54.12479 55.80957
    59.574 0.0804332 54.12473 55.80045
    60.349 0.0799789 54.12467 55.7918
    59.874 0.0956728 54.12462 55.78358
    62.171 0.0855464 54.12456 55.77582
    57.636 0.0877915 54.1245 55.76848
    56.778 0.0890535 54.12444 55.76155
    60.12 0.0851475 54.12439 55.75503
    63.455 0.0912734 54.12433 55.7489
    60.199 0.0865052 54.12427 55.74316
    61.41 0.1008451 54.12421 55.591
    60.518 0.084407 54.12415 55.58635
    58.495 0.086658 54.1241 55.58206
    59.052 0.091883 54.12404 55.57811
    61.355 0.0888943 54.12398 55.57452
    56.876 0.0927808 54.12392 55.57126
    59.443 0.0880522 54.12386 55.56833
    58.624 0.0932916 54.1238 55.56573
    60.227 0.0858475 54.12374 55.56344
    56.538 0.0796632 54.12368 55.56148
    56.328 0.0950251 54.12363 55.55982
    59.335 0.0841623 54.12357 55.55846
    63.55 0.0807994 54.12351 55.55741
    59.629 0.0905606 54.12345 55.55665
    62.017 0.0864035 54.12339 55.55619
    59.784 0.0825262 54.12333 55.55602
    52.377 0.0992627 54.12327 55.55613
    54.687 0.0873768 54.12321 55.55653
    60.548 0.0747739 54.12315 55.55721
    62.141 0.0880522 54.12309 55.55817
    63.373 0.0876875 54.12303 55.5594
    61.103 0.0784628 54.12297 55.56091
    61.402 0.0831461 54.12291 55.56269
    62.667 0.0893199 54.12284 55.56474
    61.427 0.0877915 54.12278 55.56706
    58.427 0.0796632 54.12272 55.56965
    54.276 0.0894803 54.12266 55.57251
    58.433 0.083531 54.1226 55.57564
    63.256 0.08387 54.12254 55.57903
    64.19 0.0876356 54.12248 55.58269
    61.758 0.0811682 54.12241 55.58662
    61.682 0.0769893 54.12235 55.59081
    62.806 0.0885244 54.12229 55.59527
    58.011 0.0864035 54.12223 55.6
    55.46 0.1043273 54.12217 55.605
    60.639 0.094326 54.1221 55.61026
    59.151 0.0818196 54.12204 55.6158
    54.489 0.0818196 54.12198 55.62161
    60.856 0.0896948 54.12191 55.62769
    64.041 0.0911632 54.12185 55.69331
    60.313 0.0869137 54.12179 55.70013
    58.894 0.0896948 54.12172 55.70724
    59.03 0.0865561 54.12166 55.71463
    62.854 0.0970487 54.1216 55.7223
    60.645 0.0945581 54.12153 55.73027
    58.334 0.0917162 54.12147 55.73852
    56.209 0.0921622 54.1214 55.74707
    51.696 0.0865052 54.12134 55.75591
    55.49 0.0913285 54.12128 55.76505
    58.401 0.0909434 54.12121 55.7745
    58.952 0.0917162 54.12115 55.78426
    61.135 0.0901261 54.12108 55.79433
    58.809 0.0950837 54.12102 55.80471
    58.471 0.0978396 54.12095 55.81541
    54.522 0.0874802 54.12089 55.82644
    55.932 0.0905061 54.12082 55.8378
    52.311 0.0882616 54.12075 55.8495
    58.282 0.0831461 54.12069 55.86154
    57.99 0.0903973 54.12062 55.87392
    60.524 0.0957913 54.12056 55.88666
    60.557 0.0891599 54.12049 55.89976
    57.74 0.0914944 54.12042 55.91322
    59.648 0.0848007 54.12035 55.92707
    56.826 0.0796182 54.12029 55.94128
    58.398 0.0884717 54.12022 55.9559
    60.598 0.0772463 54.12015 55.9709
    54.107 0.0776775 54.12009 55.98632
    56.641 0.0790818 54.12002 56.00214
    64.283 0.0878956 54.11995 56.01838
    66.991 0.0901803 54.11988 56.03506
    65.723 0.0932347 54.11981 56.05218
    62.231 0.090018 54.11975 56.06975
    55.595 0.0921622 54.11968 56.08778
    58.896 0.080251 54.11961 56.10628
    57.686 0.0883666 54.11954 56.12527
    57.194 0.0874802 54.11947 56.14475
    59.689 0.0802056 54.1194 56.26386
    59.159 0.0812144 54.11933 56.28466
    58.814 0.0885771 54.11926 56.30598
    61.34 0.0862007 54.11919 56.32786
    65.25 0.0891067 54.11912 56.3503
    59.713 0.0800242 54.11905 56.37332
    55.84 0.087222 54.11898 56.39693
    59.947 0.0917717 54.11891 56.42115
    62.19 0.0856466 54.11884 56.44601
    60.385 0.076016 54.11877 56.4715
    62.759 0.081586 54.1187 56.49767
    60.754 0.0819602 54.11863 56.52451
    63.757 0.0948496 54.11855 56.55205
    64.177 0.0947912 54.11848 56.58033
    58.342 0.0931209 54.11841 56.60933
    58.345 0.0907243 54.11834 56.63911
    53.999 0.090343 54.11827 56.66969
    54.334 0.0930073 54.11819 56.70107
    58.098 0.0927808 54.11812 56.73332
    57.013 0.0912734 54.11805 56.76641
    55.227 0.0962674 54.11798 56.80041
    59.747 0.0887884 54.1179 56.83533
    58.318 0.0787272 54.11783 56.87119
    59.518 0.0934057 54.11776 56.90807
    62.314 0.0956728 54.11768 56.94594
    58.753 0.0938067 54.11761 56.98489
    60.009 0.0909434 54.11753 57.02491
    57.805 0.0873768 54.11746 57.06606
    56.095 0.090779 54.11738 57.1084
    57.538 0.1098625 54.11731 57.15193
    56.517 0.0924426 54.11723 57.19671
    54.376 0.0822425 54.11716 57.24282
    55.533 0.0946163 54.11708 57.29025
    59.754 0.0893733 54.11701 57.33911
    58.372 0.0876356 54.11693 57.54512
    57.881 0.0897485 54.11686 57.59744
    58.693 0.0855464 54.11678 57.65129
    57.877 0.0808454 54.1167 57.70676
    55.689 0.0887884 54.11663 57.76397
    59.645 0.0865052 54.11655 57.82289
    62.001 0.0895338 54.11647 57.88368
    61.52 0.1022037 54.1164 57.94634
    55.411 0.0793941 54.11632 58.01097
    54.817 0.0878435 54.11624 58.07771
    55.498 0.0887884 54.11616 58.14656
    56.465 0.0877915 54.11609 58.2177
    61.004 0.0772893 54.11601 58.29113
    62.041 0.0793493 54.11593 58.367
    59.686 0.0797532 54.11585 58.44547
    64.944 0.0840647 54.11577 58.52656
    64.182 0.0796182 54.11569 58.61047
    60.197 0.0855965 54.11561 58.69726
    62.903 0.0965068 54.11553 58.78708
    59.687 0.0985164 54.11545 58.88015
    58.915 0.0986402 54.11537 58.97651
    56.47 0.0894268 54.11529 59.07637
    56.031 0.0817728 54.11521 59.17996
    56.242 0.0849986 54.11513 59.28735
    57.216 0.0982695 54.11505 59.39886
    58.299 0.0771176 54.11497 59.51455
    61.446 0.0855965 54.11489 59.63472
    59.768 0.0884717 54.11481 59.75967
    64.246 0.0821482 54.11473 59.8895
    63.528 0.0821011 54.11464 60.02464
    60.289 0.0819133 54.11456 60.1652
    62.252 0.0797532 54.11448 60.31166
    63.375 0.0979621 54.1144 60.46418
    61.33 0.096387 54.11431 60.62318
    59.344 0.0833864 54.11423 60.78914
    57.515 0.0874285 54.11415 60.96227
    60.653 0.099765 54.11406 61.14308
    56.752 0.0838215 54.11398 61.33218
    53.942 0.0817728 54.1139 61.52982
    60.924 0.0873768 54.11381 61.73678
    65.403 0.0799337 54.11373 61.95341
    68.669 0.0906697 54.11364 62.18044
    63.627 0.074733 54.11356 62.41872
    62.452 0.0913838 54.11347 62.66869
    63.222 0.0868113 54.11339 62.93146
    60.513 0.0871705 54.1133 63.20757
    57.051 0.0850482 54.11322 63.49814
    63.015 0.0811682 54.11313 63.80438
    61.25 0.08387 54.11305 64.12705
    60.782 0.0773322 54.11296 64.4407
    65.286 0.0809835 54.11287 64.80047
    63.261 0.0744478 54.11279 65.18115
    63.637 0.0769893 54.1127 65.5839
    65.947 0.0698021 54.11261 66.01072
    67.643 0.0780686 54.11252 66.46386
    65.994 0.0852469 54.11244 66.94496
    70.846 0.0687086 54.11235 67.45667
    65.755 0.0801148 54.11226 68.00201
    65.973 0.0768613 54.11217 68.58328
    63.838 0.0701724 54.11208 69.2045
    64.56 0.0796632 54.112 69.86859
    68.571 0.0732042 54.11191 70.58003
    68.819 0.0764369 54.11182 71.34395
    70.363 0.0712631 54.11173 72.16461
    71.299 0.0685647 54.11164 73.04889
    68.369 0.0760579 54.11155 74.00235
    71.227 0.0724183 54.11146 75.03306
    68.86 0.0690339 54.11137 76.15028
    68.938 0.0649444 54.11128 77.36248
    72.526 0.0641248 54.11119 78.68237
    75.915 0.0662549 54.11109 80.12127
    76.847 0.061726 54.111 81.69486
    82.377 0.0585422 54.11091 83.42155
    85.938 0.0569875 54.11082 85.3194
    84.23 0.0612079 54.11073 87.41433
    84.433 0.0592281 54.11064 89.73151
    85.87 0.0519832 54.11054 92.30492
    90.74 0.0570147 54.11045 95.17528
    92.529 0.0530176 54.11036 98.38563
    92.435 0.0509097 54.11026 101.99583
    96.976 0.0445461 54.11017 106.06921
    104.984 0.044678 54.11008 110.69052
    105.711 0.039952 54.10998 115.96534
    115.147 0.0383264 54.10989 122.01569
    119.339 0.0350029 54.10979 129.01465
    132.201 0.0301618 54.1097 137.17539
    139.137 0.0279545 54.1096 146.81328
    153.381 0.0240669 54.10951 158.3877
    174.437 0.0222634 54.10941 172.61645
    196.628 0.019067 54.10932 190.63142
    214.076 0.0158261 54.10922 214.16721
    242.833 0.0135966 54.10913 245.88868
    290.277 0.0111412 54.10903 289.62388
    347.419 0.0087279 54.10893 350.35332
    391.897 0.0074767 54.10884 434.20288
    469.385 0.0058486 54.10874 547.43695
    578.667 0.0046568 54.10864 695.54245
    734.979 0.003854 54.10854 881.3788
    923.59 0.0030731 54.10845 1102.30173
    1136.008 0.0027774 54.10835 1347.41756
    1473.497 0.0027229 54.10825 1591.33387
    1832.762 0.0028007 54.10815 1791.05259
    2015.011 0.0032713 54.10805 1893.09193
    2034.843 0.0039841 54.10795 1862.2667
    1797.346 0.0048299 54.10786 1709.79029
    1451.893 0.0062206 54.10776 1483.79689
    1180.188 0.0078774 54.10766 1235.35529
    915.789 0.0096117 54.10756 999.18498
    724.276 0.0117738 54.10746 793.63873
    604.578 0.0135744 54.10736 625.12192
    490.504 0.0156838 54.10726 493.56653
    396.526 0.0180657 54.10715 394.64024
    351.907 0.0216072 54.10705 322.25793
    308.26 0.0235815 54.10695 270.16747
    264.496 0.0256574 54.10685 232.65954
    230.691 0.0282656 54.10675 205.30263
    206.046 0.0306281 54.10665 184.81651
    194.489 0.0344209 54.10654 168.98085
    178.802 0.0382216 54.10644 156.37935
    154.074 0.0383715 54.10634 146.09183
    144.1 0.0386283 54.10623 137.53902
    137.023 0.0429186 54.10613 130.34085
    128.534 0.0438584 54.10603 124.23369
    130.17 0.0470746 54.10592 119.0377
    122.965 0.0439504 54.10582 114.60641
    113.173 0.0498246 54.10572 110.83807
    112.543 0.0517234 54.10561 107.64715
    113.471 0.0518885 54.10551 104.96892
    103.64 0.050003 54.1054 102.75952
    103.55 0.0586841 54.1053 100.98332
    99.849 0.0562866 54.10519 99.62297
    94.831 0.0524365 54.10508 98.67158
    94.106 0.0506123 54.10498 98.13963
    96.825 0.0519595 54.10487 98.06052
    97.263 0.0496471 54.10476 98.50014
    103.976 0.047631 54.10466 99.5766
    103.009 0.0466687 54.10455 101.49172
    107.102 0.041957 54.10444 104.57475
    117.97 0.0405823 54.10434 109.32259
    112.34 0.0379392 54.10423 116.45562
    121.387 0.0348203 54.10412 126.89835
    130.655 0.0282371 54.10401 141.74682
    147.478 0.0248157 54.1039 162.11728
    158.332 0.020449 54.10379 188.84573
    190.893 0.0177399 54.10369 222.23321
    221.078 0.0159826 54.10358 261.43406
    269.318 0.014488 54.10347 303.87624
    310.937 0.013288 54.10336 344.24927
    357.973 0.0148214 54.10325 374.062
    400.039 0.0163861 54.10314 384.28707
    382.768 0.0193977 54.10303 371.04951
    339.914 0.0242018 54.10291 338.95582
    294.46 0.0281236 54.1028 297.20083
    229.752 0.0312816 54.10269 254.04093
    201.83 0.0359109 54.10258 214.48133
    177.057 0.0379244 54.10247 180.96693
    150.327 0.0417344 54.10236 154.15367
    133.853 0.0445649 54.10224 133.68079
    131.329 0.0401927 54.10213 118.64411
    119.916 0.050295 54.10202 107.84695
    115.461 0.0463877 54.10191 100.10843
    114.243 0.0555985 54.10179 94.3667
    104.639 0.0609663 54.10168 89.83484
    105.75 0.0633843 54.10156 86.06183
    91.154 0.0629398 54.10145 82.83744
    83.513 0.0694713 54.10134 80.07337
    81.985 0.064549 54.10122 77.71101
    79.469 0.066977 54.10111 75.69972
    75.531 0.0705082 54.10099 73.995
    82.515 0.0687086 54.10088 72.54868
    77.334 0.0747739 54.10076 71.31785
    69.872 0.0736419 54.10064 70.26163
    72.088 0.0752258 54.10053 69.34542
    70.302 0.0782872 54.10041 68.5426
    69.516 0.0733232 54.10029 67.83115
    70.082 0.0784628 54.10018 67.19598
    66.495 0.0789929 54.10006 66.62472
    69.716 0.088 54.09994 66.10783
    65.197 0.0856466 54.09983 65.63876
    56.678 0.0899101 54.09971 65.21106
    61.267 0.0855464 54.09959 64.8204
    63.018 0.0979008 54.09947 64.46246
    59.341 0.0919388 54.09935 64.13354
    56.33 0.0827162 54.09923 63.83111
    59.168 0.081586 54.09911 63.55222
    61.625 0.0782434 54.09899 63.295
    67.049 0.0790373 54.09887 63.05728
    63.579 0.0822425 54.09875 62.8374
    63.279 0.0922182 54.09863 62.63402
    60.797 0.087222 54.09851 62.44562
    60.01 0.08387 54.09839 62.27129
    60.747 0.0882616 54.09827 62.10995
    64.18 0.0896411 54.09815 61.96054
    65.725 0.0862007 54.09803 61.82253
    58.167 0.0780686 54.09791 61.69503
    59.55 0.0854964 54.09778 61.57759
    64.958 0.0946163 54.09766 61.46957
    59.998 0.0802056 54.09754 61.37047
    58.478 0.0793047 54.09742 61.27997
    62.307 0.0758486 54.09729 61.19759
    66.769 0.0799789 54.09717 61.12311
    69.148 0.0845543 54.09705 61.05619
    66.602 0.0755985 54.09692 60.99664
    60.862 0.0838215 54.0968 60.94427
    58.788 0.0918274 54.09667 60.89886
    64.106 0.086049 54.09655 60.86037
    56.827 0.0811219 54.09642 60.82867
    57.604 0.0785948 54.0963 60.80369
    59.301 0.0831941 54.09617 60.78545
    65.233 0.0871705 54.09605 60.77393
    65.463 0.084309 54.09592 60.7692
    60.673 0.078156 54.0958 60.77134
    54.834 0.0807535 54.09567 60.78041
    59.844 0.0769893 54.09554 60.79662
    69.066 0.0772034 54.09542 60.82014
    67.161 0.0864543 54.09529 60.85453
    66.049 0.0848501 54.09516 60.89339
    61.325 0.0921063 54.09503 60.94039
    61.677 0.0922182 54.09491 60.99588
    58.791 0.0839186 54.09478 61.06032
    57.006 0.0860995 54.09465 61.13414
    58.799 0.0839673 54.09452 61.21801
    59.573 0.0894803 54.09439 61.31242
    59.472 0.0884191 54.09426 61.4182
    60.837 0.0915497 54.09413 61.5362
    59.876 0.0826211 54.094 61.66725
    63.449 0.0800695 54.09387 61.81257
    64.09 0.0793493 54.09374 61.97317
    62.733 0.077591 54.09361 62.15056
    61.29 0.0867091 54.09348 62.34639
    64.761 0.0816327 54.09335 62.56227
    60.351 0.0818196 54.09322 62.80035
    59.338 0.0786389 54.09309 63.06316
    65.268 0.0797983 54.09295 63.35313
    67.151 0.0827162 54.09282 63.67376
    65.193 0.0810296 54.09269 64.02834
    65.047 0.076226 54.09256 64.4213
    68.695 0.0733232 54.09242 64.85793
    66.221 0.0788156 54.09229 65.34354
    67.148 0.0725354 54.09216 65.88564
    67.871 0.0709219 54.09202 66.49178
    72.75 0.0748558 54.09189 67.17206
    71.025 0.0690339 54.09176 67.93868
    69.941 0.0660507 54.09162 68.80492
    74.712 0.0642874 54.09149 69.78907
    77.657 0.0612988 54.09135 70.91126
    79.637 0.0612382 54.09122 72.19869
    87.171 0.0528958 54.09108 73.68649
    89.279 0.0511633 54.09094 75.41843
    87.123 0.0459512 54.09081 77.45998
    93.093 0.043439 54.09067 79.90129
    102.112 0.0404193 54.09054 82.88423
    110.748 0.0380874 54.0904 86.62954
    116.162 0.0361434 54.09026 91.4844
    123.754 0.0343699 54.09012 97.92937
    134.464 0.0299119 54.08999 106.68904
    144.601 0.0257646 54.08985 118.71858
    161.898 0.0226538 54.08971 135.18456
    179.006 0.0198373 54.08957 157.31325
    196.806 0.016445 54.08943 186.25979
    222.621 0.014488 54.08929 222.68622
    261.971 0.0119208 54.08916 266.4465
    314.438 0.0104485 54.08902 315.92413
    384.926 0.0100825 54.08888 366.96946
    467.512 0.009801 54.08874 412.08932
    543.782 0.0114608 54.0886 440.7357
    558.444 0.0135934 54.08846 443.93544
    506.06 0.0156995 54.08831 420.54453
    419.502 0.0195773 54.08817 378.29255
    364.687 0.0231811 54.08803 327.83925
    295.649 0.0287664 54.08789 277.62252
    235.989 0.0317176 54.08775 232.41561
    192.7 0.0343063 54.08761 194.30588
    172.692 0.0375433 54.08746 163.77547
    165.827 0.0392274 54.08732 140.24227
    144.595 0.0463677 54.08718 122.67504
    136.989 0.0462879 54.08704 109.81689
    126.988 0.0527501 54.08689 100.47424
    115.216 0.0552333 54.08675 93.65495
    104.86 0.0591705 54.08661 88.57963
    101.313 0.0592281 54.08646 84.70569
    94.851 0.058798 54.08632 81.6596
    83.317 0.0698021 54.08617 79.19898
    85.605 0.073602 54.08603 77.17192
    83.109 0.0640923 54.08588 75.47444
    77.28 0.0636404 54.08574 74.04042
    79.243 0.0689614 54.08559 72.82035
    80.573 0.0695813 54.08545 71.77757
    78.509 0.0685288 54.0853 70.88606
    75.032 0.0725354 54.08515 70.12263
    76.972 0.0793941 54.08501 69.47104
    76.216 0.0793941 54.08486 68.91673
    70.404 0.0724183 54.08471 68.44774
    67.682 0.0757234 54.08456 68.05575
    65.698 0.0795285 54.08442 67.73232
    65.462 0.0729671 54.08427 67.47212
    70.435 0.0764369 54.08412 67.27016
    68.124 0.0760999 54.08397 67.12219
    68.661 0.0822425 54.08382 67.02613
    63.599 0.0763524 54.08367 66.97925
    64.236 0.0778944 54.08352 66.98087
    66.312 0.0739627 54.08338 67.03047
    71.752 0.0727312 54.08323 67.12771
    69.751 0.0763946 54.08308 67.27418
    66.903 0.0658137 54.08292 67.47075
    67.518 0.0804788 54.08277 67.72023
    68.117 0.0720301 54.08262 68.02597
    69.274 0.0728883 54.08247 68.39136
    72.398 0.0738823 54.08232 68.82236
    73.987 0.0656116 54.08217 69.32435
    71.543 0.0678168 54.08202 69.90555
    74.349 0.0640923 54.08187 70.57563
    76.564 0.067711 54.08171 71.34512
    73.908 0.0672203 54.08156 72.22877
    71.337 0.0684571 54.08141 73.24206
    73.764 0.0650107 54.08125 74.40611
    77.577 0.0638657 54.0811 75.74691
    80.14 0.0605172 54.08095 77.2942
    79.439 0.0518412 54.08079 79.08985
    83.098 0.0509327 54.08064 81.18369
    92.702 0.0529932 54.08048 83.64782
    99.612 0.0481551 54.08033 86.58518
    98.685 0.0434752 54.08017 90.14245
    100.326 0.0439504 54.08002 94.55397
    105.32 0.0386587 54.07986 100.15898
    113.901 0.036061 54.07971 107.51089
    122.515 0.0312042 54.07955 117.38256
    131.592 0.0281708 54.0794 130.82322
    144.268 0.0228114 54.07924 149.1968
    168.689 0.0190512 54.07908 174.02918
    201.777 0.015862 54.07892 206.887
    235.268 0.014075 54.07877 249.05148
    269.967 0.0113899 54.07861 300.97585
    314.595 0.0098752 54.07845 361.85169
    405.106 0.0092955 54.07829 428.39578
    488.692 0.008236 54.07814 493.7337
    579.09 0.0092349 54.07798 546.38167
    651.66 0.0106325 54.07782 572.49328
    626.761 0.0121024 54.07766 563.45019
    570.059 0.0151144 54.0775 522.39032
    482.784 0.0189726 54.07734 461.65584
    393.81 0.0218248 54.07718 394.47435
    315.793 0.0256986 54.07702 330.14188
    259.481 0.0283418 54.07686 273.45786
    219.353 0.0309631 54.0767 226.38036
    198.726 0.0370535 54.07654 188.95896
    176.539 0.0415984 54.07638 160.2346
    156.943 0.0389492 54.07622 138.78952
    135.061 0.0446214 54.07605 123.01138
    129.13 0.0508638 54.07589 111.45534
    121.261 0.0532135 54.07573 102.90265
    105.222 0.0650439 54.07557 96.43574
    98.319 0.0575908 54.0754 91.4153
    90.739 0.0599554 54.07524 87.39885
    89.464 0.0549746 54.07508 84.10598
    88.137 0.0541336 54.07491 81.34846
    89.677 0.0639627 54.07475 79.0021
    83.784 0.0701352 54.07459 76.98525
    79.451 0.0653769 54.07442 75.23454
    76.435 0.0672901 54.07426 73.7063
    80.805 0.0731251 54.07409 72.36369
    78.424 0.0732835 54.07393 71.17751
    73.12 0.0658475 54.07376 70.12605
    68.563 0.075061 54.0736 69.18894
    72.603 0.0826211 54.07343 68.35154
    70.127 0.0808454 54.07326 67.60005
    72.077 0.0775046 54.0731 66.92302
    68.18 0.0796182 54.07293 66.31194
    65.027 0.083531 54.07276 65.74841
    62.94 0.0772463 54.0726 65.24573
    58.569 0.0790818 54.07243 64.78803
    63.046 0.0723016 54.07226 64.37008
    68.398 0.0666661 54.0721 63.9881
    71.173 0.0796632 54.07193 63.63782
    73.056 0.0831941 54.07176 63.31645
    67.145 0.0734425 54.07159 63.02088
    66.873 0.0810296 54.07142 62.74846
    66.358 0.0841135 54.07125 62.49735
    66.825 0.0842111 54.07108 62.26526
    67.058 0.0919388 54.07091 62.05078
    61.811 0.0870163 54.07074 61.85222
    57.869 0.0800695 54.07057 61.66812
    61.482 0.0899101 54.0704 61.49751
    65.327 0.0826211 54.07023 61.33907
    58.647 0.0864543 54.07006 61.19205
    59.458 0.0901261 54.06989 61.07108
    61.2 0.0846035 54.06972 60.94411
    58.651 0.0924989 54.06955 60.82618
    59.002 0.0935772 54.06937 60.71647
    60.324 0.0878956 54.0692 60.61458
    62.211 0.0983311 54.06903 60.51988
    58.699 0.0914944 54.06886 60.43185
    54.623 0.0809374 54.06868 60.35019
    57.523 0.0916052 54.06851 60.27436
    65.914 0.0763946 54.06834 60.20414
    61.068 0.0894803 54.06816 60.13912
    59.103 0.0956728 54.06799 60.07897
    58.669 0.0785948 54.06782 60.02352
    58.989 0.0841623 54.06764 59.9724
    62.374 0.0850978 54.06747 59.9255
    60.955 0.0793047 54.06729 59.88253
    57.123 0.0857469 54.06712 59.84327
    67.005 0.0939793 54.06694 59.80765
    59.842 0.0795733 54.06676 59.77538
    58.09 0.0825737 54.06659 59.74643
    60.348 0.0807535 54.06641 59.72058
    61.079 0.0770748 54.06624 59.6977
    60.961 0.0835793 54.06606 59.67775
    64.256 0.0868113 54.06588 59.66053
    63.7 0.0924426 54.0657 59.64603
    59.525 0.0847513 54.06553 59.6341
    60.998 0.0802056 54.06535 59.62465
    60.378 0.083773 54.06517 59.61767
    60.527 0.0971092 54.06499 59.61301
    61.162 0.0896411 54.06481 59.61069
    56.783 0.083773 54.06464 59.61059
    59.011 0.0812144 54.06446 59.61266
    59.512 0.0813999 54.06428 59.61691
    60.238 0.0818196 54.0641 59.62323
    64.438 0.0867091 54.06392 59.63165
    66.612 0.0819602 54.06374 59.64209
    59.793 0.081586 54.06356 59.65451
    59.443 0.0869137 54.06338 59.66896
    60.186 0.0906697 54.0632 59.68532
    61.608 0.0880522 54.06301 59.70368
    61.631 0.0789485 54.06283 59.72393
    57.71 0.0831941 54.06265 59.7461
    62.959 0.0895874 54.06247 59.77022
    63.456 0.080251 54.06229 59.79621
    58.723 0.0924426 54.06211 59.82416
    60.245 0.0829546 54.06192 59.85399
    61.222 0.090343 54.06174 59.88573
    62.455 0.0868113 54.06156 59.91945
    58.945 0.0976562 54.06137 59.95506
    57.656 0.0845543 54.06119 59.99268
    62.159 0.0755985 54.06101 60.03223
    63.349 0.0901261 54.06082 60.07378
    60.392 0.0910532 54.06064 60.1174
    58.637 0.0934057 54.06045 60.16302
    60.256 0.07926 54.06027 60.21077
    60.091 0.0911081 54.06008 60.26059
    64.627 0.095732 54.0599 60.31256
    54.783 0.0855464 54.05971 60.36678
    54.277 0.0865561 54.05953 60.42318
    59.565 0.086049 54.05934 60.48192
    59.699 0.0797082 54.05915 60.54296
    58.891 0.0800695 54.05897 60.60639
    58.005 0.0877915 54.05878 60.67232
    60.593 0.0906697 54.05859 60.74072
    62.374 0.0836277 54.05841 60.81177
    64.651 0.0767761 54.05822 60.88543
    64.688 0.0845543 54.05803 60.96182
    66.104 0.0761839 54.05784 61.0411
    64.003 0.0841135 54.05765 61.12323
    64.921 0.0883666 54.05747 61.20843
    66.458 0.0725745 54.05728 61.29668
    63.089 0.0776775 54.05709 61.38815
    61.764 0.0824315 54.0569 61.48301
    57.289 0.083773 54.05671 61.58126
    61.382 0.0831941 54.05652 61.68317
    62.953 0.0830982 54.05633 61.78872
    61.205 0.0821953 54.05614 61.89815
    60.837 0.0841623 54.05595 62.01167
    60.321 0.0862513 54.05576 62.1293
    62.862 0.0849986 54.05557 62.25138
    59.464 0.0831461 54.05538 62.37794
    62.299 0.0766487 54.05518 62.50926
    62.32 0.0764792 54.05499 62.64563
    63.12 0.0771605 54.0548 62.78711
    66.363 0.0812608 54.05461 62.93414
    66.193 0.0830503 54.05442 63.08678
    62.288 0.0824315 54.05422 63.24606
    62.727 0.0820541 54.05403 63.41108
    65.102 0.078156 54.05384 63.5826
    66.057 0.0807994 54.05364 63.76119
    63.937 0.0783749 54.05345 63.94699
    66.937 0.0833382 54.05326 64.1405
    69.093 0.0787714 54.05306 64.34229
    66.82 0.0742451 54.05287 64.55255
    63.483 0.0720301 54.05267 64.77206
    64.041 0.0744478 54.05248 65.00107
    68.16 0.0813999 54.05228 65.2403
    66.693 0.0814464 54.05209 65.49051
    62.801 0.0799337 54.05189 65.75208
    66.487 0.0804332 54.05169 66.02608
    70.995 0.0798885 54.0515 66.31296
    65.436 0.081586 54.0513 66.61375
    64.288 0.0895338 54.0511 66.92959
    64.653 0.0849986 54.05091 67.26112
    66.843 0.0782872 54.05071 67.60988
    65.378 0.0849986 54.05051 67.97666
    61.303 0.0908337 54.05032 68.36305
    59.257 0.0904517 54.05012 68.77074
    60.662 0.0741643 54.04992 69.20089
    60.737 0.0789929 54.04972 69.65581
    62.756 0.0776342 54.04952 70.13695
    67.325 0.0759741 54.04932 70.64676
    69.292 0.0717987 54.04912 71.188
    68.661 0.0684571 54.04892 71.76274
    65.973 0.0733232 54.04873 72.37469
    72.101 0.0641572 54.04853 73.02647
    73.152 0.0652101 54.04833 73.72223
    78.007 0.0706206 54.04812 74.46664
    77.491 0.0709219 54.04792 75.26358
    73.744 0.0682071 54.04772 76.11942
    69.964 0.0663573 54.04752 77.03922
    70.292 0.0640923 54.04732 78.0304
    78.136 0.0606664 54.04712 79.10152
    82.823 0.066977 54.04692 80.26035
    82.277 0.0620648 54.04672 81.51868
    77.419 0.0602206 54.04651 82.88695
    79.986 0.0627822 54.04631 84.37976
    86.252 0.0579797 54.04611 86.01423
    84.937 0.0623752 54.0459 87.80721
    83.179 0.0630347 54.0457 89.783
    82.969 0.0535341 54.0455 91.96524
    84.113 0.0498024 54.04529 94.38599
    87.441 0.0545389 54.04509 97.08381
    87.668 0.0489467 54.04489 100.09972
    88.587 0.0485164 54.04468 103.49092
    100.881 0.0462481 54.04448 107.31836
    112.57 0.0413618 54.04427 111.66381
    112.192 0.0391808 54.04407 116.62914
    120.995 0.0328544 54.04386 122.33187
    124.407 0.0320478 54.04366 128.93609
    136.625 0.0301513 54.04345 136.63869
    143.65 0.0270783 54.04324 145.72266
    162.714 0.0249649 54.04304 156.60169
    184.785 0.0218571 54.04283 169.90309
    189.702 0.0178825 54.04262 186.7241
    209.427 0.0151965 54.04242 208.92646
    257.559 0.0122394 54.04221 239.76167
    295.715 0.0099383 54.042 284.57639
    352.03 0.0075404 54.04179 351.34522
    422.493 0.0058441 54.04159 451.00991
    531.426 0.0044326 54.04138 596.09118
    685.634 0.0035359 54.04117 798.4084
    901.766 0.002871 54.04096 1064.74806
    1182.065 0.0024216 54.04075 1390.65948
    1562.522 0.0021822 54.04054 1754.80321
    2017.239 0.0022058 54.04033 2108.66384
    2468.452 0.0024367 54.04012 2372.94463
    2710.832 0.0030521 54.03991 2459.12305
    2491.402 0.0037666 54.0397 2331.69126
    2032.017 0.00488 54.03949 2041.95474
    1593.927 0.0064288 54.03928 1681.13033
    1205.402 0.0081839 54.03907 1322.61043
    903.75 0.0104272 54.03886 1008.16453
    700.374 0.0127677 54.03865 755.66652
    557.215 0.0145054 54.03844 566.24732
    462.633 0.016568 54.03822 432.06366
    393.857 0.0197871 54.03801 340.73609
    321.732 0.0227702 54.0378 279.80542
    272.454 0.0257233 54.03759 239.03277
    233.876 0.0297163 54.03737 210.92115
    211.033 0.029943 54.03716 190.671
    193.833 0.0338408 54.03695 175.35301
    176.283 0.0317628 54.03673 163.28257
    154.682 0.0353327 54.03652 153.50888
    154.301 0.0386891 54.03631 145.44081
    142.958 0.040615 54.03609 138.71564
    135.332 0.039984 54.03588 133.0689
    134.356 0.0441168 54.03566 128.30633
    130.359 0.0433666 54.03545 124.28672
    125.214 0.0508179 54.03523 120.88943
    120.817 0.050795 54.03502 118.02663
    108.691 0.0493827 54.0348 115.62232
    105.739 0.0501375 54.03458 113.61569
    105.983 0.0533118 54.03437 111.99989
    99.104 0.0535837 54.03415 110.65611
    98.57 0.0522688 54.03394 109.59291
    99.731 0.0546665 54.03372 108.78374
    97.614 0.0527743 54.0335 108.20751
    99.222 0.0547177 54.03328 107.84869
    95.792 0.0567975 54.03307 107.69404
    91.942 0.0495367 54.03285 107.73421
    92.73 0.053091 54.03263 107.96236
    99.114 0.0522688 54.03241 108.37447
    100.026 0.0549231 54.03219 108.96843
    96.519 0.0520544 54.03197 109.74538
    97.944 0.0513723 54.03176 110.70706
    102.295 0.0530421 54.03154 111.85884
    104.73 0.0516999 54.03132 113.20858
    94.789 0.0488602 54.0311 114.76437
    104.443 0.0473207 54.03088 116.54019
    107.012 0.0460301 54.03066 118.54877
    101.108 0.0507721 54.03044 120.80926
    107.892 0.050003 54.03022 123.34462
    105.085 0.0451924 54.03 126.1776
    102.738 0.0465279 54.02977 129.34192
    107.436 0.0406642 54.02955 132.86951
    115.059 0.040016 54.02933 136.80447
    122.762 0.0414461 54.02911 141.19931
    133.966 0.0374997 54.02889 146.10807
    123.161 0.0336919 54.02867 151.60703
    136.223 0.0314259 54.02844 157.7734
    150.702 0.0308653 54.02822 164.71099
    156.386 0.0284662 54.028 172.5457
    159.644 0.0250202 54.02777 181.41521
    173.371 0.0224506 54.02755 191.50968
    189.868 0.0204082 54.02733 203.03717
    209.899 0.0183955 54.0271 216.2768
    229.639 0.0161701 54.02688 231.58114
    256.181 0.0150146 54.02665 249.37045
    288.782 0.0128169 54.02643 270.24474
    317.28 0.0113005 54.02621 294.97803
    345.188 0.009772 54.02598 324.76654
    404.288 0.008363 54.02576 361.52737
    453.502 0.0069007 54.02553 408.42106
    522.957 0.0058218 54.0253 471.04073
    616.766 0.0045384 54.02508 558.64974
    737.77 0.0035263 54.02485 686.16048
    901.579 0.0028164 54.02463 875.45538
    1133.21 0.0020818 54.0244 1154.62225
    1424.069 0.001653 54.02417 1555.54538
    1859.612 0.0013236 54.02394 2105.11
    2474.027 0.0010325 54.02372 2815.64316
    3157.971 0.0008935 54.02349 3670.52923
    4231.898 0.0008165 54.02326 4604.3392
    5458.629 0.0008276 54.02303 5483.91163
    6432.255 0.0009325 54.02281 6097.35943
    6958.551 0.0011663 54.02258 6232.34186
    6403.373 0.0015146 54.02235 5833.06875
    5114.19 0.0020007 54.02212 5055.16115
    3974.542 0.0025891 54.02189 4126.58166
    3005.824 0.0033144 54.02166 3222.44396
    2252.876 0.0042965 54.02143 2437.84469
    1756.302 0.0053209 54.0212 1810.14029
    1363.424 0.0063735 54.02097 1340.37622
    1078.843 0.0078928 54.02074 1006.46591
    878.405 0.0088882 54.02051 778.15992
    729.939 0.0107564 54.02028 624.69606
    621.988 0.0121371 54.02005 520.87498
    553.89 0.0137211 54.01982 448.68147
    459.945 0.0152944 54.01959 396.1838
    408.131 0.0167703 54.01935 356.26911
    359.741 0.0188996 54.01912 324.72434
    318.661 0.0203849 54.01889 299.10542
    290.985 0.0224036 54.01866 277.97826
    268.023 0.0245059 54.01843 260.36593
    252.492 0.0255428 54.01819 245.63435
    241.124 0.0256986 54.01796 233.27721
    216.89 0.0273658 54.01773 222.91957
    202.172 0.0288152 54.01749 214.28989
    193.923 0.0293006 54.01726 207.15132
    183.238 0.0297778 54.01703 201.33698
    185.534 0.0283132 54.01679 196.7081
    180.566 0.0278799 54.01656 193.15437
    170.87 0.0273205 54.01632 190.6104
    176.276 0.0294416 54.01609 189.02032
    191.126 0.0282846 54.01585 188.35728
    188.416 0.0287761 54.01562 188.6151
    170.485 0.0283609 54.01538 189.79844
    172.334 0.025356 54.01515 191.94879
    180.206 0.0249176 54.01491 195.12271
    187.336 0.024894 54.01467 199.39909
    191.219 0.0232377 54.01444 204.89803
    198.352 0.0221575 54.0142 211.75825
    221.476 0.020006 54.01396 220.18583
    227.83 0.0185967 54.01373 230.44983
    237.759 0.0157705 54.01349 242.89801
    265.933 0.013734 54.01325 258.05701
    289.595 0.0134083 54.01301 276.65679
    317.17 0.0124367 54.01278 299.85382
    351.361 0.010234 54.01254 329.43653
    382.721 0.0091433 54.0123 368.08183
    438.15 0.0079125 54.01206 419.87361
    503.972 0.0065702 54.01182 490.44641
    567.767 0.0053435 54.01158 587.35104
    669.747 0.0042441 54.01134 719.78017
    792.9 0.0033362 54.0111 897.40076
    963.525 0.0027883 54.01086 1129.40113
    1220.058 0.0021897 54.01062 1421.23508
    1550.297 0.0018624 54.01038 1772.27319
    1914.574 0.001658 54.01014 2170.71278
    2460.477 0.0015183 54.0099 2585.30251
    3035.975 0.001564 54.00966 2958.75136
    3512.601 0.0017577 54.00942 3208.05076
    3726.153 0.0020243 54.00918 3257.8591
    3446.579 0.0025741 54.00894 3090.48989
    2862.069 0.0032527 54.0087 2761.06661
    2311.339 0.0040002 54.00846 2354.67349
    1803.777 0.0050723 54.00821 1942.44716
    1436.749 0.0059777 54.00797 1566.27582
    1170.887 0.007205 54.00773 1245.41712
    935.465 0.008626 54.00749 985.40321
    801.875 0.009992 54.00724 782.63381
    669.413 0.0115521 54.007 629.50514
    557.052 0.0142673 54.00676 516.19621
    479.929 0.0156172 54.00651 433.08036
    416.845 0.0172857 54.00627 371.94878
    365.631 0.0198206 54.00602 326.18787
    331.145 0.0215565 54.00578 291.0929
    274.875 0.0222037 54.00553 263.36175
    254.96 0.0255101 54.00529 240.80959
    248.928 0.0269983 54.00504 222.07634
    224.398 0.0302142 54.0048 206.20879
    200.315 0.0315825 54.00455 192.60553
    187.746 0.0299533 54.00431 180.82017
    174.929 0.0338035 54.00406 170.5246
    162.74 0.0366432 54.00382 161.48403
    154.414 0.0393364 54.00357 153.49173
    146.545 0.0400801 54.00332 146.39917
    142.863 0.040615 54.00308 140.07249
    127.165 0.0428653 54.00283 134.40161
    120.864 0.044191 54.00258 129.30466
    122.827 0.0438952 54.00233 124.70101
    122.379 0.0477978 54.00209 120.53324
    112.234 0.0508638 54.00184 116.74562
    112.848 0.0500926 54.00159 113.29313
    107.843 0.0492732 54.00134 110.13661
    98.872 0.0519832 54.00109 107.24132
    103.866 0.0548716 54.00085 104.58177
    100.016 0.0535837 54.0006 102.13152
    97.175 0.0551814 54.00035 99.86748
    95.879 0.057757 54.0001 97.77351
    91.903 0.0608461 53.99985 95.83053
    90.668 0.0672552 53.9996 94.02608
    89.714 0.0658137 53.99935 92.34632
    88.066 0.0621577 53.9991 90.77887
    81.949 0.0629082 53.99885 89.31555
    76.889 0.0648453 53.9986 87.94564
    76.687 0.0671159 53.99835 86.66259
    75.923 0.0627508 53.99809 85.45857
    77.224 0.0676406 53.99784 84.32643
    86.999 0.0654104 53.99759 83.26177
    81.796 0.0657462 53.99734 82.25813
    78.895 0.069839 53.99709 81.31186
    76.975 0.076016 53.99684 80.41827
    72.948 0.0744885 53.99658 79.57294
    74.666 0.0788156 53.99633 78.77343
    72.461 0.0716067 53.99608 78.0156
    60.948 0.0798885 53.99582 77.29734
    65.513 0.0862007 53.99557 76.61569
    70.412 0.07926 53.99532 75.96778
    67.784 0.0877395 53.99506 75.35222
    64.167 0.0830024 53.99481 74.76624
    60.599 0.075061 53.99456 74.20858
    62.698 0.0809835 53.9943 73.67729
    66.549 0.0773322 53.99405 73.17045
    72.042 0.0843579 53.99379 72.68724
    64.42 0.081726 53.99354 72.22574
    64.85 0.0813535 53.99328 71.7852
    64.165 0.0849986 53.99303 71.36427
    61.208 0.0820541 53.99277 70.96163
    57.26 0.0785067 53.99252 70.57682
    65.208 0.0772463 53.99226 70.20847
    68.855 0.0830503 53.992 69.85609
    67.71 0.0751021 53.99175 69.51879
    68.899 0.0694347 53.99149 69.19561
    64.912 0.0755985 53.99123 68.8863
    66.922 0.0820541 53.99098 68.58986
    71.504 0.0781997 53.99072 68.30603
    68.475 0.0751433 53.99046 68.03414
    65.156 0.0746922 53.9902 67.77354
    67.794 0.0741643 53.98995 67.5241
    67.523 0.075474 53.98969 67.2851
    66.803 0.0819133 53.98943 67.0564
    64.372 0.0892132 53.98917 66.83754
    63.549 0.0804332 53.98891 66.62805
    61.77 0.0711111 53.98865 66.42794
    61.482 0.0815394 53.98839 66.23665
    63.003 0.0960289 53.98813 66.05416
    65.435 0.0957913 53.98787 65.88017
    62.606 0.0865561 53.98761 65.71437
    53.946 0.0827638 53.98735 65.55686
    57.227 0.0829546 53.98709 65.40724
    61.765 0.0740835 53.98683 65.2656
    62.966 0.0798434 53.98657 65.13178
    65.79 0.0785067 53.98631 65.0056
    70.022 0.0778944 53.98605 64.88728
    63.988 0.0853466 53.98579 64.77657
    59.986 0.0871191 53.98553 64.67369
    63.306 0.0851972 53.98527 64.57861
    61.91 0.0895874 53.985 64.49135
    59.716 0.0841135 53.98474 64.41224
    65.321 0.0791708 53.98448 64.34123
    60.555 0.084309 53.98422 64.27873
    62.258 0.0829546 53.98395 64.22488
    65.044 0.0895874 53.98369 64.17995
    58.535 0.0830982 53.98343 64.14452
    62.18 0.0796632 53.98316 64.1188
    58.059 0.0873251 53.9829 64.10351
    62.041 0.0887884 53.98264 64.09911
    61.515 0.086302 53.98237 64.10628
    59.396 0.0907243 53.98211 64.12605
    60.793 0.0859482 53.98184 64.1591
    59.871 0.0854464 53.98158 64.20677
    59.679 0.0856967 53.98132 64.27015
    65.051 0.0883666 53.98105 64.35073
    59.441 0.0865052 53.98078 64.45047
    60.418 0.084016 53.98052 64.57107
    60.464 0.0909982 53.98025 64.71522
    58.6 0.0925552 53.97999 64.88542
    53.637 0.0895338 53.97972 65.08501
    59.15 0.0851972 53.97946 65.3182
    63.336 0.0804788 53.97919 65.58917
    62.335 0.0742451 53.97892 65.90395
    64.862 0.0793941 53.97866 66.26878
    60.208 0.0763102 53.97839 66.69194
    63.753 0.0762681 53.97812 67.18382
    68.354 0.0745291 53.97785 67.75604
    72.022 0.073762 53.97759 68.42504
    68.657 0.0680293 53.97732 69.2103
    67.211 0.0664943 53.97705 70.13979
    69.585 0.0631297 53.97678 71.25361
    78.117 0.0653101 53.97651 72.60897
    76.541 0.0600436 53.97624 74.29801
    75.89 0.0613596 53.97597 76.45912
    82.71 0.0601615 53.97571 79.30793
    83.764 0.0487523 53.97544 83.16281
    88.224 0.0502499 53.97517 88.45623
    87.799 0.0462084 53.9749 95.75486
    99.227 0.0392585 53.97463 105.69737
    103.485 0.0330458 53.97436 118.93962
    120.445 0.0272935 53.97409 136.01368
    139.317 0.0245674 53.97382 157.09542
    151.899 0.0228528 53.97354 181.81515
    182.744 0.0205429 53.97327 208.75056
    215.397 0.0205901 53.973 234.96149
    247.257 0.0215438 53.97273 255.61017
    273.538 0.0231881 53.97246 265.04166
    266.325 0.0276027 53.97219 260.06081
    239.975 0.0342048 53.97192 242.43723
    203.061 0.0365312 53.97164 217.44567
    174.679 0.0434752 53.97137 190.3914
    147.814 0.0480285 53.9711 164.86098
    125.737 0.0524846 53.97083 142.64413
    106.36 0.0539828 53.97055 124.42588
    107.255 0.0597797 53.97028 110.14937
    104.485 0.0662208 53.97001 99.36961
    86.417 0.0700981 53.96973 91.47562
    81.897 0.0689614 53.96946 85.80078
    77.374 0.0686726 53.96918 81.76489
    74.563 0.0677815 53.96891 78.89412
    77.464 0.0695446 53.96864 76.84338
    79.729 0.0689976 53.96836 75.38344
    77.894 0.0684213 53.96809 74.36542
    71.207 0.0726528 53.96781 73.70904
    71.505 0.0692156 53.96754 73.37977
    72.581 0.0714537 53.96726 73.38567
    75.431 0.0661527 53.96698 73.78851
    79.728 0.0681714 53.96671 74.71383
    77.318 0.0590555 53.96643 76.3856
    77.463 0.0523885 53.96616 79.14808
    82.399 0.0513025 53.96588 83.4659
    92.555 0.0492513 53.9656 89.90593
    97.876 0.0420948 53.96533 99.01389
    100.905 0.0367416 53.96505 111.17969
    113.762 0.0303301 53.96477 126.41078
    124.318 0.0301304 53.96449 144.01393
    142.214 0.0297573 53.96422 162.2758
    163.809 0.0286982 53.96394 177.96681
    182.533 0.0318422 53.96366 186.73547
    192.622 0.0368829 53.96338 185.27344
[truncated: 1,253,322 more chars]
